# Supplementary material for: Notch, SUMOylation, and ESR-Mediated Signalling Are the Main Molecular Pathways Showing Significantly Different Epimutation Scores between Expressing or Not Oestrogen Receptor Breast Cancer in Three Public EWAS Datasets
Source: Cancers (Basel). 2023 Aug 15;15(16):4109. doi: 10.3390/cancers15164109 (PMC10452656; doi:10.3390/cancers15164109)
Supplement: Supplementary file 1 [file cancers-15-04109-s001.zip]

Archive with 1 entries (1 files):
- cancers-2480977-Table S1.csv
