# Supplementary material for: Notch, SUMOylation, and ESR-Mediated Signalling Are the Main Molecular Pathways Showing Significantly Different Epimutation Scores between Expressing or Not Oestrogen Receptor Breast Cancer in Three Public EWAS Datasets
Source: Cancers (Basel). 2023 Aug 15;15(16):4109. doi: 10.3390/cancers15164109 (PMC10452656; doi:10.3390/cancers15164109)
Supplement: Supplementary file 1 [file cancers-15-04109-s001.zip › cancers-2480977-Table S1.csv]

	X	ID	Term_Description	Fold_Enrichment	occurrence	support	lowest_p	highest_p	Up_regulated	Down_regulated	key	seq	gene_count	source	order	STUDY
1	1	R-HSA-9012999	RHO GTPase cycle	1,59498560683443	10	0,0267801164352888	6,20183254309689e-11	0,000192814037007499		ABR, ANKFY1, ARHGAP35, ARHGAP44, ARHGEF16, ARHGEF18, ARHGEF28, BAIAP2L1, CDC42BPB, CYFIP1, DOCK1, DOCK4, HGS, HSP90AA1, KALRN, MYO9B, PLXND1, PREX1, RAC1, STK38, TIAM2, WWP2, ZAP70	HYPO_DELTAQ_GENE_Whole	1	814	Reactome	1	GSE39004
2	2	R-HSA-194315	Signaling by Rho GTPases	1,54546789676765	10	0,028289052496799	5,42762566037746e-09	0,00178015311968325		ABR, ANKFY1, ARHGAP35, ARHGAP44, ARHGEF16, ARHGEF18, ARHGEF28, B9D2, BAIAP2L1, CDC20, CDC42BPB, CENPN, CYFIP1, DOCK1, DOCK4, HGS, HSP90AA1, KALRN, MAD1L1, MYH11, MYO9B, PLXND1, PREX1, PTK2, RAC1, RCC2, SEC13, STK38, TIAM2, WWP2, ZAP70	HYPO_DELTAQ_GENE_Whole	1	814	Reactome	2	GSE39004
3	3	R-HSA-9716542	Signaling by Rho GTPases, Miro GTPases and RHOBTB3	1,55512461768725	10	0,0219270166453265	7,64021001557616e-09	0,00215497375024556		ABR, ANKFY1, ARHGAP35, ARHGAP44, ARHGEF16, ARHGEF18, ARHGEF28, B9D2, BAIAP2L1, CDC20, CDC42BPB, CENPN, CYFIP1, DOCK1, DOCK4, HGS, HSP90AA1, HTR7, KALRN, MAD1L1, MYH11, MYO9B, PLXND1, PREX1, PTK2, RAC1, RCC2, SEC13, STK38, TIAM2, WWP2, ZAP70	HYPO_DELTAQ_GENE_Whole	1	814	Reactome	3	GSE39004
4	4	R-HSA-9013149	RAC1 GTPase cycle	2,21642847358568	9	0,00689655172413793	6,82630310582079e-08	0,0103132071928381		ABR, ARHGAP35, ARHGAP44, ARHGEF18, BAIAP2L1, CYFIP1, DOCK1, DOCK4, KALRN, MYO9B, PREX1, RAC1, TIAM2	HYPO_DELTAQ_GENE_Whole	1	814	Reactome	4	GSE39004
5	5	R-HSA-9006934	Signaling by Receptor Tyrosine Kinases	1,46369189559991	10	0,0293210537588349	9,44019832861875e-08	2,14347937058083e-05		ATP6V0A4, ATP6V1G2, ATP6V1H, BCAR1, COL9A3, CUL5, CYFIP1, DNM1, DOCK1, ELMO1, FGF22, FGFR1, GRAP, HGFAC, HGS, HPN, HSP90AA1, LAMB3, PLAT, PRR5, PTK2, RAC1, SH2B2, SHB	HYPO_DELTAQ_GENE_Whole	1	814	Reactome	5	GSE39004
6	6	R-HSA-3371556	Cellular response to heat stress	1,59069608929028	10	0,015564980793854	3,33337933883355e-07	3,33337933883355e-07		HSP90AA1, HSPA6, HSPB8, RPTOR, SEC13	HYPO_DELTAQ_GENE_Whole	1	814	Reactome	6	GSE39004
7	7	R-HSA-4420097	VEGFA-VEGFR2 Pathway	2,8632529607225	10	0,0444664031620553	3,33337933883355e-07	2,4367692538109e-05		BCAR1, CYFIP1, DOCK1, ELMO1, HSP90AA1, PRR5, PTK2, RAC1, SHB	HYPO_DELTAQ_GENE_Whole	1	814	Reactome	7	GSE39004
8	8	R-HSA-194138	Signaling by VEGF	2,64510035419126	10	0,0424287856071964	5,40547809558876e-07	3,63583611046048e-05		BCAR1, CYFIP1, DOCK1, ELMO1, HSP90AA1, PRR5, PTK2, RAC1, SHB	HYPO_DELTAQ_GENE_Whole	1	814	Reactome	8	GSE39004
9	9	R-HSA-983168	Antigen processing: Ubiquitination & Proteasome degradation	1,3196498477599	10	0,033601745936183	6,9078992194505e-07	0,00221891631489933		CCNF, CDC20, CUL5, DET1, FBXL18, FBXW5, KLHL13, LONRF1, MGRN1, MIB2, PSMD6, SMURF1, UBAC1	HYPO_DELTAQ_GENE_Whole	1	814	Reactome	9	GSE39004
10	10	R-HSA-983169	Class I MHC mediated antigen processing & presentation	1,14597628077252	10	0,033601745936183	3,76586146810111e-06	0,00324150229960921		CCNF, CDC20, CUL5, DET1, FBXL18, FBXW5, KLHL13, LONRF1, MGRN1, MIB2, PSMD6, SEC13, SMURF1, UBAC1	HYPO_DELTAQ_GENE_Whole	1	814	Reactome	10	GSE39004
11	11	R-HSA-9013106	RHOC GTPase cycle	2,17320451635432	4	0,00601256680629785	4,61588722538288e-06	5,3937381314391e-06		ABR, ARHGAP35, ARHGEF28, MYO9B, PREX1	HYPO_DELTAQ_GENE_Whole	1	814	Reactome	11	GSE39004
12	12	R-HSA-8951664	Neddylation	0,765111672699952	10	0,0137931034482759	5,33848423349504e-06	0,00307345231750614		CCNF, CUL5, FBXL18, FBXW5, KLHL13, PSMD6	HYPO_DELTAQ_GENE_Whole	1	814	Reactome	12	GSE39004
13	13	R-HSA-8849471	PTK6 Regulates RHO GTPases, RAS GTPase and MAP kinases	11,0212514757969	10	0,00683238503870908	5,44676195964422e-06	0,00138607968761256		ARHGAP35, BCAR1, DOCK1, ELMO1, RAC1	HYPO_DELTAQ_GENE_Whole	1	814	Reactome	13	GSE39004
14	14	R-HSA-674695	RNA Polymerase II Pre-transcription Events	1,60309112375228	3	0,00581395348837209	1,00384241696772e-05	1,00384241696772e-05		CDC73, CTDP1, ELL, TAF4	HYPO_DELTAQ_GENE_Whole	1	814	Reactome	14	GSE39004
15	15	R-HSA-8980692	RHOA GTPase cycle	1,67942879631191	8	0,00645188145188145	1,13126586674122e-05	0,0246115729574851		ABR, ARHGAP35, ARHGAP44, ARHGEF18, ARHGEF28, KALRN, MYO9B, PREX1	HYPO_DELTAQ_GENE_Whole	1	814	Reactome	15	GSE39004
16	16	R-HSA-3371571	HSF1-dependent transactivation	3,42883379247016	10	0,0402163868781765	1,61619631851608e-05	4,28282480436853e-05		HSP90AA1, HSPA6, HSPB8, RPTOR	HYPO_DELTAQ_GENE_Whole	1	814	Reactome	16	GSE39004
17	17	R-HSA-8878159	Transcriptional regulation by RUNX3	1,62418442801218	10	0,0129037629037629	1,62137729675246e-05	1,62137729675246e-05		HDAC4, KAT2A, LEF1, PSMD6, SMURF1	HYPO_DELTAQ_GENE_Whole	1	814	Reactome	17	GSE39004
18	18	R-HSA-9013404	RAC2 GTPase cycle	2,51182010378628	7	0,00649350649350649	1,76055026479685e-05	0,0116123039115572		ABR, ARHGAP35, BAIAP2L1, CYFIP1, DOCK1, DOCK4, PREX1	HYPO_DELTAQ_GENE_Whole	1	814	Reactome	18	GSE39004
19	19	R-HSA-6783310	Fanconi Anemia Pathway	4,40850059031877	6	0,00669502910882221	2,41110337672932e-05	0,0269360829887009		ATRIP, FANCA, FANCI, SLX4, STRA13	HYPO_DELTAQ_GENE_Whole	1	814	Reactome	19	GSE39004
20	20	R-HSA-5653656	Vesicle-mediated transport	1,34561791274265	10	0,0220377448638318	0,000105563916535924	0,00116565342984458		COPA, CUX1, DENND1A, DNM1, GALNT2, GGA2, GJA9, GJC2, GJD3, HGS, HSP90AA1, KIF16B, KIF21B, KIF26A, MVB12B, MYO1C, PACSIN1, PIP5K1C, RAB32, RAB3IP, RAC1, SCARB1, SEC13, SPTB, SPTBN4, SYT2, TBC1D15, TRAPPC9, TXNDC5, VPS28	HYPO_DELTAQ_GENE_Whole	1	814	Reactome	20	GSE39004
21	21	R-HSA-2029482	Regulation of actin dynamics for phagocytic cup formation	2,35120031483668	10	0,0131160230497979	0,00011953743830223	0,00082280675536276		CYFIP1, DOCK1, ELMO1, HSP90AA1, MYO1C, MYO9B, PTK2, RAC1	HYPO_DELTAQ_GENE_Whole	1	814	Reactome	21	GSE39004
22	22	R-HSA-193648	NRAGE signals death through JNK	4,18433954335341	10	0,00689655172413793	0,000134875271761645	0,0357793965823255		AATF, ABR, ARHGEF16, ARHGEF18, KALRN, PREX1, RAC1, TIAM2	HYPO_DELTAQ_GENE_Whole	1	814	Reactome	22	GSE39004
23	23	R-HSA-196780	Biotin transport and metabolism	5,61081893313298	10	0,00689655172413793	0,000186929670011916	0,0476166901192281		PC, PCCB	HYPO_DELTAQ_GENE_Whole	1	814	Reactome	23	GSE39004
24	24	R-HSA-372708	p130Cas linkage to MAPK signaling for integrins	4,11460055096419	3	0,00662251655629139	0,000216953975894815	0,000440946871292601		BCAR1, PTK2	HYPO_DELTAQ_GENE_Whole	1	814	Reactome	24	GSE39004
25	25	R-HSA-5683057	MAPK family signaling cascades	1,24202338612696	10	0,00645188145188145	0,000220603766529238	0,00711352895735959		AGO2, DAB2IP, FGF22, FGFR1, GFRA2, IL2RB, KALRN, PSMD6, PTK2, RAC1, RASGRP4, SPTB, SPTBN4	HYPO_DELTAQ_GENE_Whole	1	814	Reactome	25	GSE39004
26	26	R-HSA-112382	Formation of RNA Pol II elongation complex	1,71441689623508	3	0,00581395348837209	0,000227582752840968	0,000227582752840968		CDC73, CTDP1, ELL	HYPO_DELTAQ_GENE_Whole	1	814	Reactome	26	GSE39004
27	27	R-HSA-75955	RNA Polymerase II Transcription Elongation	1,71441689623508	3	0,00581395348837209	0,000227582752840968	0,000227582752840968		CDC73, CTDP1, ELL	HYPO_DELTAQ_GENE_Whole	1	814	Reactome	27	GSE39004
28	28	R-HSA-9013026	RHOB GTPase cycle	2,23619595161097	5	0,00581395348837209	0,000232099635192709	0,0135403272647742		ABR, ARHGAP35, ARHGEF28, MYO9B, PREX1	HYPO_DELTAQ_GENE_Whole	1	814	Reactome	28	GSE39004
29	29	R-HSA-6809371	Formation of the cornified envelope	3,08595041322314	10	0,0193556443556444	0,000247928235637334	0,00142047322034802		DSC2, EVPL, KLK14, LCE1B, LCE2B, LCE2C, LCE4A	HYPO_DELTAQ_GENE_Whole	1	814	Reactome	29	GSE39004
30	30	R-HSA-422475	Axon guidance	1,71113885245643	10	0,0131160230497979	0,000346715737385933	0,00528417144386858		ABLIM2, ARHGAP35, ARHGEF28, CACNA1G, CACNA1I, CNTN2, COL9A3, DNM1, DOCK1, DPYSL4, EIF4G1, EPHA8, EPHB1, FGFR1, GFRA2, HFE2, HSP90AA1, KALRN, MYH11, MYO9B, PIP5K1C, PLXNA3, PLXND1, PSMD6, PTK2, RAC1, RPL23, SPTB, SPTBN4	HYPO_DELTAQ_GENE_Whole	1	814	Reactome	30	GSE39004
31	31	R-HSA-418885	DCC mediated attractive signaling	8,81700118063754	3	0,00649350649350649	0,000352958385627762	0,00152890378336976		ABLIM2, DOCK1, PTK2, RAC1	HYPO_DELTAQ_GENE_Whole	1	814	Reactome	31	GSE39004
32	32	R-HSA-162906	HIV Infection	1,45688646117831	10	0,0193556443556444	0,000368111188068104	0,00059197497621843		ATP6V1H, CTDP1, CUL5, ELL, ELMO1, MVB12B, PSMD6, RAC1, SEC13, TAF4, VPS28	HYPO_DELTAQ_GENE_Whole	1	814	Reactome	32	GSE39004
33	33	R-HSA-1632852	Macroautophagy	1,86221145625534	10	0,0129037629037629	0,000403327543196297	0,0149815619989696		ATG4B, ATG9B, HSP90AA1, RHEB, RPTOR, TOMM5, WIPI2	HYPO_DELTAQ_GENE_Whole	1	814	Reactome	33	GSE39004
34	34	R-HSA-204998	Cell death signalling via NRAGE, NRIF and NADE	3,29168044077135	1	0,00568181818181818	0,000454844091132531	0,000454844091132531		AATF, ABR, ARHGEF16, ARHGEF18, KALRN, PREX1, RAC1, TIAM2	HYPO_DELTAQ_GENE_Whole	1	814	Reactome	34	GSE39004
35	35	R-HSA-2029480	Fcgamma receptor (FCGR) dependent phagocytosis	2,16980888429752	10	0,0114957716701903	0,000466154644511037	0,00219908136170834		CYFIP1, DOCK1, ELMO1, HSP90AA1, MYO1C, MYO9B, PLD3, PTK2, RAC1	HYPO_DELTAQ_GENE_Whole	1	814	Reactome	35	GSE39004
36	36	R-HSA-9675108	Nervous system development	1,69247737471105	10	0,0131160230497979	0,000469635061544427	0,00684188416975578		ABLIM2, ARHGAP35, ARHGEF28, CACNA1G, CACNA1I, CNTN2, COL9A3, DNM1, DOCK1, DPYSL4, EIF4G1, EPHA8, EPHB1, FGFR1, GFRA2, HFE2, HSP90AA1, KALRN, MAG, MYH11, MYO9B, PIP5K1C, PLXNA3, PLXND1, PSMD6, PTK2, RAC1, RPL23, SPTB, SPTBN4	HYPO_DELTAQ_GENE_Whole	1	814	Reactome	36	GSE39004
37	37	R-HSA-167172	Transcription of the HIV genome	1,3817688417417	3	0,00581395348837209	0,000547493240642375	0,000547493240642375		CTDP1, ELL, TAF4	HYPO_DELTAQ_GENE_Whole	1	814	Reactome	37	GSE39004
38	38	R-HSA-6798695	Neutrophil degranulation	1,45376678995523	9	0,0116279069767442	0,000589740188915093	0,0495508290141629		ADAM8, AZU1, C3, C5AR1, CYFIP1, ELANE, GSN, HSP90AA1, HSPA6, ITGAX, KCNAB2, MAN2B1, MGST1, NAPRT, NME2, PFKL, PRTN3, PSMD6, RAC1, SIRPA, TOLLIP, TXNDC5	HYPO_DELTAQ_GENE_Whole	1	814	Reactome	38	GSE39004
39	39	R-HSA-416482	G alpha (12/13) signalling events	2,70020661157025	5	0,00581395348837209	0,000629188872699273	0,0221405065570315		ABR, ARHGEF16, ARHGEF18, GNA12, KALRN, PREX1, TIAM2	HYPO_DELTAQ_GENE_Whole	1	814	Reactome	39	GSE39004
40	40	R-HSA-199991	Membrane Trafficking	1,41882777619455	10	0,0159392867426268	0,000642212284740657	0,00712791234263583		COPA, CUX1, DENND1A, DNM1, GALNT2, GGA2, GJA9, GJC2, GJD3, HGS, KIF16B, KIF21B, KIF26A, MVB12B, MYO1C, PACSIN1, PIP5K1C, RAB32, RAB3IP, RAC1, SEC13, SPTB, SPTBN4, SYT2, TBC1D15, TRAPPC9, TXNDC5, VPS28	HYPO_DELTAQ_GENE_Whole	1	814	Reactome	40	GSE39004
41	41	R-HSA-9013408	RHOG GTPase cycle	3,00022956841139	5	0,0062111801242236	0,000732761099057279	0,0160480903326753		ARHGAP35, ARHGEF16, CYFIP1, DOCK1, DOCK4, KALRN, PREX1	HYPO_DELTAQ_GENE_Whole	1	814	Reactome	41	GSE39004
42	42	R-HSA-9612973	Autophagy	2,12011860450445	10	0,0129037629037629	0,000739223004418265	0,0242275468114091		ATG4B, ATG9B, HSP90AA1, MVB12B, RHEB, RPTOR, TOMM5, VPS28, WIPI2	HYPO_DELTAQ_GENE_Whole	1	814	Reactome	42	GSE39004
43	43	R-HSA-3108232	SUMO E3 ligases SUMOylate target proteins	0,940838540616811	10	0,00655801152489894	0,000755131970981375	0,000755131970981375		CTBP1, HDAC4, SEC13, STAG1, THRB	HYPO_DELTAQ_GENE_Whole	1	814	Reactome	43	GSE39004
44	44	R-HSA-9658195	Leishmania infection	1,5053416649869	10	0,00689655172413793	0,00078862966353075	0,000950353453013593		ADCY3, C3, CYFIP1, DOCK1, ELMO1, MYO1C, MYO9B, PRKAR2B, PTK2, RAC1	HYPO_DELTAQ_GENE_Whole	1	814	Reactome	44	GSE39004
45	45	R-HSA-9664422	FCGR3A-mediated phagocytosis	2,0972478536468	10	0,0129037629037629	0,000868984965541576	0,0281836778299507		CYFIP1, DOCK1, ELMO1, MYO1C, MYO9B, PTK2, RAC1	HYPO_DELTAQ_GENE_Whole	1	814	Reactome	45	GSE39004
46	46	R-HSA-9664417	Leishmania phagocytosis	2,0972478536468	10	0,0129037629037629	0,000868984965541576	0,0281836778299507		CYFIP1, DOCK1, ELMO1, MYO1C, MYO9B, PTK2, RAC1	HYPO_DELTAQ_GENE_Whole	1	814	Reactome	46	GSE39004
47	47	R-HSA-9664407	Parasite infection	2,0972478536468	10	0,0129037629037629	0,000868984965541576	0,0281836778299507		CYFIP1, DOCK1, ELMO1, MYO1C, MYO9B, PTK2, RAC1	HYPO_DELTAQ_GENE_Whole	1	814	Reactome	47	GSE39004
48	48	R-HSA-2990846	SUMOylation	0,907632474477394	10	0,00655801152489894	0,000902289910383536	0,000902289910383536		CTBP1, HDAC4, SEC13, STAG1, THRB	HYPO_DELTAQ_GENE_Whole	1	814	Reactome	48	GSE39004
49	49	R-HSA-68882	Mitotic Anaphase	1,35348702334348	10	0,0114957716701903	0,000987749836216413	0,00130848085216463		B9D2, CDC20, CENPN, MAD1L1, PSMD6, RCC2, SEC13, STAG1, TUBA3C, VRK1	HYPO_DELTAQ_GENE_Whole	1	814	Reactome	49	GSE39004
50	50	R-HSA-2555396	Mitotic Metaphase and Anaphase	1,34757659966076	10	0,0114957716701903	0,00101721864494073	0,00134741338450189		B9D2, CDC20, CENPN, MAD1L1, PSMD6, RCC2, SEC13, STAG1, TUBA3C, VRK1	HYPO_DELTAQ_GENE_Whole	1	814	Reactome	50	GSE39004
51	51	R-HSA-391160	Signal regulatory protein family interactions	4,74761602034329	2	0,0065163864832739	0,00109008424465161	0,00120244870735331		PTK2, SIRPA	HYPO_DELTAQ_GENE_Whole	1	814	Reactome	51	GSE39004
52	52	R-HSA-9013423	RAC3 GTPase cycle	1,67714696370823	5	0,00581395348837209	0,00111889456891694	0,0424199125359387		ABR, ARHGAP35, BAIAP2L1, CYFIP1, PREX1	HYPO_DELTAQ_GENE_Whole	1	814	Reactome	52	GSE39004
53	53	R-HSA-3858494	Beta-catenin independent WNT signaling	1,27694499857509	10	0,00645188145188145	0,00118147032470403	0,00150549853996834		AGO2, LEF1, PDE6B, PSMD6, RAC1, SMURF1	HYPO_DELTAQ_GENE_Whole	1	814	Reactome	53	GSE39004
54	54	R-HSA-3371568	Attenuation phase	2,37380801017165	4	0,00689655172413793	0,00123381370937621	0,00123381370937621		HSP90AA1, HSPA6	HYPO_DELTAQ_GENE_Whole	1	814	Reactome	54	GSE39004
55	55	R-HSA-3296482	Defects in vitamin and cofactor metabolism	3,08595041322314	4	0,00581395348837209	0,00128452632898068	0,00128452632898068		PC, PCCB	HYPO_DELTAQ_GENE_Whole	1	814	Reactome	55	GSE39004
56	56	R-HSA-354192	Integrin signaling	2,2858891949801	4	0,00669502910882221	0,0013874361886365	0,0121317361655399		BCAR1, PTK2	HYPO_DELTAQ_GENE_Whole	1	814	Reactome	56	GSE39004
57	57	R-HSA-9006925	Intracellular signaling by second messengers	1,14294459749005	10	0,0129037629037629	0,00151932325329527	0,00171117536549608		ADCY3, AGO2, FGF22, FGFR1, PIP5K1C, PRKAR2B, PRR5, PSMD6, RAC1, RHEB, RPTOR, WWP2	HYPO_DELTAQ_GENE_Whole	1	814	Reactome	57	GSE39004
58	58	R-HSA-373760	L1CAM interactions	1,90883530714833	10	0,00912521176651779	0,00154674751091839	0,00243279954208986		CNTN2, DNM1, FGFR1, RAC1, SPTB, SPTBN4	HYPO_DELTAQ_GENE_Whole	1	814	Reactome	58	GSE39004
59	59	R-HSA-193704	p75 NTR receptor-mediated signalling	2,89307851239669	5	0,00581395348837209	0,00156490534423162	0,0455320298663637		AATF, ABR, ARHGEF16, ARHGEF18, KALRN, MAG, PREX1, RAC1, TIAM2	HYPO_DELTAQ_GENE_Whole	1	814	Reactome	59	GSE39004
60	60	R-HSA-72766	Translation	0,675755564939374	4	0,00631071826724001	0,00165530591541058	0,00939709155323294		AARS2, EEF1D, EIF4G1, GFM1, MRPS17, RPL23	HYPO_DELTAQ_GENE_Whole	1	814	Reactome	60	GSE39004
61	61	R-HSA-4641265	Repression of WNT target genes	4,74761602034329	8	0,00645188145188145	0,00172862640490616	0,00172862640490616		CTBP1, LEF1	HYPO_DELTAQ_GENE_Whole	1	814	Reactome	61	GSE39004
62	62	R-HSA-9006927	Signaling by Non-Receptor Tyrosine Kinases	2,80540946656649	10	0,0131160230497979	0,00178121480883528	0,0289439255378699		ARHGAP35, BCAR1, DOCK1, ELMO1, RAC1	HYPO_DELTAQ_GENE_Whole	1	814	Reactome	62	GSE39004
63	63	R-HSA-8848021	Signaling by PTK6	2,80540946656649	10	0,0131160230497979	0,00178121480883528	0,0289439255378699		ARHGAP35, BCAR1, DOCK1, ELMO1, RAC1	HYPO_DELTAQ_GENE_Whole	1	814	Reactome	63	GSE39004
64	64	R-HSA-2682334	EPH-Ephrin signaling	2,68343514193317	2	0,00655801152489894	0,00196750707299982	0,00196750707299982		ARHGEF28, DNM1, EPHA8, EPHB1, KALRN, MYH11, PTK2, RAC1	HYPO_DELTAQ_GENE_Whole	1	814	Reactome	64	GSE39004
65	65	R-HSA-6805567	Keratinization	1,27915043035156	10	0,0193556443556444	0,00214317609941283	0,00268829139124617		DSC2, EVPL, KLK14, KRT20, LCE1B, LCE2B, LCE2C, LCE4A	HYPO_DELTAQ_GENE_Whole	1	814	Reactome	65	GSE39004
66	66	R-HSA-6811558	PI5P, PP2A and IER3 Regulate PI3K/AKT Signaling	1,16450958989552	10	0,0129037629037629	0,00220766332579092	0,00347008908278827		FGF22, FGFR1, PIP5K1C, RAC1	HYPO_DELTAQ_GENE_Whole	1	814	Reactome	66	GSE39004
67	67	R-HSA-8863795	Downregulation of ERBB2 signaling	2,20425029515939	2	0,00635234330886505	0,0022595239383284	0,00810830682551327		CUL5, HSP90AA1	HYPO_DELTAQ_GENE_Whole	1	814	Reactome	67	GSE39004
68	68	R-HSA-5663220	RHO GTPases Activate Formins	1,84629511902239	9	0,00649350649350649	0,00255875693858907	0,0210573552651552		B9D2, CDC20, CENPN, MAD1L1, RAC1, RCC2, SEC13	HYPO_DELTAQ_GENE_Whole	1	814	Reactome	68	GSE39004
69	69	R-HSA-2467813	Separation of Sister Chromatids	1,47829959914881	10	0,00645188145188145	0,00269669544929986	0,00343052599728742		B9D2, CDC20, CENPN, MAD1L1, PSMD6, RCC2, SEC13, STAG1	HYPO_DELTAQ_GENE_Whole	1	814	Reactome	69	GSE39004
70	70	R-HSA-5688426	Deubiquitination	1,35240854762767	10	0,0131160230497979	0,00278238770275926	0,00367600595893164		CDC20, FAM175B, FOXK1, FOXK2, HGS, INO80E, KAT2A, NOD1, PSMD6, USP49, WDR20	HYPO_DELTAQ_GENE_Whole	1	814	Reactome	70	GSE39004
71	71	R-HSA-199418	Negative regulation of the PI3K/AKT network	1,09237182768961	10	0,0129037629037629	0,00285138756142723	0,0044796796163801		FGF22, FGFR1, PIP5K1C, RAC1	HYPO_DELTAQ_GENE_Whole	1	814	Reactome	71	GSE39004
72	72	R-HSA-195721	Signaling by WNT	1,49135150081416	10	0,00675953414021466	0,00298020948665886	0,00393531531607152		AGO2, CCDC88C, CDC73, CTBP1, CTNNBIP1, LEF1, LRP5, PDE6B, PSMD6, RAC1, SMURF1, TERT, WNT3A	HYPO_DELTAQ_GENE_Whole	1	814	Reactome	72	GSE39004
73	73	R-HSA-109582	Hemostasis	1,49561409364611	3	0,00641025641025641	0,00304680826075773	0,0281250088530923		ANGPT4, BCAR1, BSG, CHID1, DGKZ, DOCK1, DOCK4, F7, GATA4, GNA12, GP6, GUCY1B2, ITGAX, KIF16B, KIF21B, KIF26A, LRP8, MAFK, MAG, NOS1, PLAT, PRKAR2B, PRTN3, PSG1, PTK2, RAC1, SERPINC1, SH2B2, SIRPA, SLC8A2	HYPO_DELTAQ_GENE_Whole	1	814	Reactome	73	GSE39004
74	74	R-HSA-1640170	Cell Cycle	1,19263784085918	10	0,0127046866177301	0,0031208626366737	0,0157265273633125		ATRIP, B9D2, CCND2, CDC20, CENPN, ENSA, FBXL18, GORASP2, HSP90AA1, MAD1L1, MCM2, ODF2, PCBP4, POLE4, PRKAR2B, PSMD6, RCC2, SEC13, STAG1, STRA13, TEN1, TERT, TUBA3C, VRK1	HYPO_DELTAQ_GENE_Whole	1	814	Reactome	74	GSE39004
75	75	R-HSA-167238	Pausing and recovery of Tat-mediated HIV elongation	2,20425029515939	3	0,00581395348837209	0,00315140732787707	0,00315140732787707		CTDP1, ELL	HYPO_DELTAQ_GENE_Whole	1	814	Reactome	75	GSE39004
76	76	R-HSA-167243	Tat-mediated HIV elongation arrest and recovery	2,20425029515939	3	0,00581395348837209	0,00315140732787707	0,00315140732787707		CTDP1, ELL	HYPO_DELTAQ_GENE_Whole	1	814	Reactome	76	GSE39004
77	77	R-HSA-5673001	RAF/MAP kinase cascade	1,1221637866266	2	0,00635525260625501	0,0032398258949661	0,00435288600537921		DAB2IP, FGF22, FGFR1, GFRA2, IL2RB, PSMD6, PTK2, RASGRP4, SPTB, SPTBN4	HYPO_DELTAQ_GENE_Whole	1	814	Reactome	77	GSE39004
78	78	R-HSA-438064	Post NMDA receptor activation events	1,49320181284991	10	0,0129037629037629	0,00328534742988048	0,0037156922015214		MAPT, PRKAR2B, RAC1	HYPO_DELTAQ_GENE_Whole	1	814	Reactome	78	GSE39004
79	79	R-HSA-6806834	Signaling by MET	2,76353768348341	6	0,00926222935044106	0,00346868452884511	0,0383926745777293		HGFAC, HGS, HPN, LAMB3, PTK2, RAC1	HYPO_DELTAQ_GENE_Whole	1	814	Reactome	79	GSE39004
80	80	R-HSA-5218920	VEGFR2 mediated vascular permeability	3,19236249643773	10	0,0174418604651163	0,00351303071475415	0,0111723183760621		HSP90AA1, PRR5, RAC1	HYPO_DELTAQ_GENE_Whole	1	814	Reactome	80	GSE39004
81	81	R-HSA-167287	HIV elongation arrest and recovery	2,12824166429182	3	0,00581395348837209	0,00351303071475415	0,00351303071475415		CTDP1, ELL	HYPO_DELTAQ_GENE_Whole	1	814	Reactome	81	GSE39004
82	82	R-HSA-167290	Pausing and recovery of HIV elongation	2,12824166429182	3	0,00581395348837209	0,00351303071475415	0,00351303071475415		CTDP1, ELL	HYPO_DELTAQ_GENE_Whole	1	814	Reactome	82	GSE39004
83	83	R-HSA-8875878	MET promotes cell motility	3,19236249643773	3	0,00649350649350649	0,00351303071475415	0,015125943726315		LAMB3, PTK2, RAC1	HYPO_DELTAQ_GENE_Whole	1	814	Reactome	83	GSE39004
84	84	R-HSA-5684996	MAPK1/MAPK3 signaling	1,09820299402959	2	0,00635525260625501	0,00360132040017931	0,00483749092160413		DAB2IP, FGF22, FGFR1, GFRA2, IL2RB, PSMD6, PTK2, RASGRP4, SPTB, SPTBN4	HYPO_DELTAQ_GENE_Whole	1	814	Reactome	84	GSE39004
85	85	R-HSA-76009	Platelet Aggregation (Plug Formation)	1,66808130444494	4	0,00669502910882221	0,00366958658143298	0,0319155887957105		BCAR1, PTK2	HYPO_DELTAQ_GENE_Whole	1	814	Reactome	85	GSE39004
86	86	R-HSA-1257604	PIP3 activates AKT signaling	1,08278961867479	10	0,0193556443556444	0,00436897811204566	0,00576197583211219		AGO2, FGF22, FGFR1, PIP5K1C, PRR5, PSMD6, RAC1, RHEB, RPTOR, WWP2	HYPO_DELTAQ_GENE_Whole	1	814	Reactome	86	GSE39004
87	87	R-HSA-9013409	RHOJ GTPase cycle	2,24432757325319	4	0,00601256680629785	0,00446137896150855	0,00493469845020429		ARHGAP35, CDC42BPB, PREX1, WWP2	HYPO_DELTAQ_GENE_Whole	1	814	Reactome	87	GSE39004
88	88	R-HSA-68877	Mitotic Prometaphase	1,68631170121483	10	0,0183363148479428	0,00465914585608346	0,0169505669563839		B9D2, CDC20, CENPN, HSP90AA1, MAD1L1, ODF2, PRKAR2B, RCC2, SEC13, STAG1	HYPO_DELTAQ_GENE_Whole	1	814	Reactome	88	GSE39004
89	89	R-HSA-2173791	TGF-beta receptor signaling in EMT (epithelial to mesenchymal transition)	3,85743801652893	4	0,00601256680629785	0,00465999802453669	0,00502570369000709		ARHGEF18, SMURF1	HYPO_DELTAQ_GENE_Whole	1	814	Reactome	89	GSE39004
90	90	R-HSA-4090294	SUMOylation of intracellular receptors	2,05730027548209	10	0,00645188145188145	0,00526044961012751	0,00526044961012751		HDAC4, THRB	HYPO_DELTAQ_GENE_Whole	1	814	Reactome	90	GSE39004
91	91	R-HSA-176187	Activation of ATR in response to replication stress	1,66808130444494	3	0,00581395348837209	0,00533495176274755	0,00533495176274755		ATRIP, MCM2	HYPO_DELTAQ_GENE_Whole	1	814	Reactome	91	GSE39004
92	92	R-HSA-3928662	EPHB-mediated forward signaling	3,63052989790958	2	0,00655801152489894	0,00573678772329891	0,00573678772329891		ARHGEF28, KALRN, PTK2, RAC1	HYPO_DELTAQ_GENE_Whole	1	814	Reactome	92	GSE39004
93	93	R-HSA-111465	Apoptotic cleavage of cellular proteins	2,43627664201827	9	0,00704225352112676	0,00578932421941668	0,00578932421941668		GSN, MAPT, PTK2	HYPO_DELTAQ_GENE_Whole	1	814	Reactome	93	GSE39004
94	94	R-HSA-9013406	RHOQ GTPase cycle	2,09216977167671	4	0,00601256680629785	0,00592302257066681	0,00655047823125516		ARHGAP35, CDC42BPB, PREX1, WWP2	HYPO_DELTAQ_GENE_Whole	1	814	Reactome	94	GSE39004
95	95	R-HSA-442755	Activation of NMDA receptors and postsynaptic events	1,64584022038568	10	0,00645188145188145	0,00706247283508217	0,00798388076137019		KIF17, MAPT, PRKAR2B, RAC1	HYPO_DELTAQ_GENE_Whole	1	814	Reactome	95	GSE39004
96	96	R-HSA-141444	Amplification of signal from unattached kinetochores via a MAD2 inhibitory signal	2,03469258014713	5	0,00649350649350649	0,00776242582827142	0,00776242582827142		B9D2, CDC20, CENPN, MAD1L1, RCC2, SEC13	HYPO_DELTAQ_GENE_Whole	1	814	Reactome	96	GSE39004
97	97	R-HSA-141424	Amplification of signal from the kinetochores	2,03469258014713	5	0,00649350649350649	0,00776242582827142	0,00776242582827142		B9D2, CDC20, CENPN, MAD1L1, RCC2, SEC13	HYPO_DELTAQ_GENE_Whole	1	814	Reactome	97	GSE39004
98	98	R-HSA-9706019	RHOBTB3 ATPase cycle	6,17190082644628	6	0,00601256680629785	0,00797879379494253	0,00860444804679446		HGS, HTR7	HYPO_DELTAQ_GENE_Whole	1	814	Reactome	98	GSE39004
99	99	R-HSA-9020702	Interleukin-1 signaling	1,08278961867479	10	0,00645188145188145	0,00798906690145819	0,00976223110334799		N4BP1, NOD1, PSMD6, TOLLIP	HYPO_DELTAQ_GENE_Whole	1	814	Reactome	99	GSE39004
100	100	R-HSA-5358351	Signaling by Hedgehog	2,2858891949801	10	0,00689655172413793	0,00841208893993009	0,00909136620328023	MKS1	ADCY3, CDC73, HHAT, IFT140, IQCE, PRKAR2B, PSMD6, SMURF1, SUFU	HYPO_DELTAQ_GENE_Whole	1	814	Reactome	100	GSE39004
101	101	R-HSA-9707616	Heme signaling	2,01257635644987	10	0,00645188145188145	0,0086588766186056	0,0103757055696838		CRTC1, MAFK, SMARCD3	HYPO_DELTAQ_GENE_Whole	1	814	Reactome	101	GSE39004
102	102	R-HSA-9648025	EML4 and NUDC in mitotic spindle formation	1,94902131361462	5	0,00649350649350649	0,00921453321228168	0,00921453321228168		B9D2, CDC20, CENPN, MAD1L1, RCC2, SEC13	HYPO_DELTAQ_GENE_Whole	1	814	Reactome	102	GSE39004
103	103	R-HSA-167200	Formation of HIV-1 elongation complex containing HIV-1 Tat	1,54297520661157	3	0,00581395348837209	0,00943953737051105	0,00943953737051105		CTDP1, ELL	HYPO_DELTAQ_GENE_Whole	1	814	Reactome	103	GSE39004
104	104	R-HSA-167169	HIV Transcription Elongation	1,54297520661157	3	0,00581395348837209	0,00943953737051105	0,00943953737051105		CTDP1, ELL	HYPO_DELTAQ_GENE_Whole	1	814	Reactome	104	GSE39004
105	105	R-HSA-167246	Tat-mediated elongation of the HIV-1 transcript	1,54297520661157	3	0,00581395348837209	0,00943953737051105	0,00943953737051105		CTDP1, ELL	HYPO_DELTAQ_GENE_Whole	1	814	Reactome	105	GSE39004
106	106	R-HSA-8878166	Transcriptional regulation by RUNX2	1,03729425654559	10	0,00645188145188145	0,00985816424952817	0,0120417146544173		HDAC4, HIVEP3, PSMD6, SMURF1	HYPO_DELTAQ_GENE_Whole	1	814	Reactome	106	GSE39004
107	107	R-HSA-167152	Formation of HIV elongation complex in the absence of HIV Tat	1,5053416649869	3	0,00581395348837209	0,0101789676515805	0,0101789676515805		CTDP1, ELL	HYPO_DELTAQ_GENE_Whole	1	814	Reactome	107	GSE39004
108	108	R-HSA-162599	Late Phase of HIV Life Cycle	1,33206492657114	10	0,00689655172413793	0,0102076012968075	0,0415065633865886		CTDP1, ELL, MVB12B, SEC13, TAF4, VPS28	HYPO_DELTAQ_GENE_Whole	1	814	Reactome	108	GSE39004
109	109	R-HSA-75153	Apoptotic execution phase	2,01257635644987	9	0,00704225352112676	0,0103757055696838	0,0103757055696838		GSN, MAPT, PTK2	HYPO_DELTAQ_GENE_Whole	1	814	Reactome	109	GSE39004
110	110	R-HSA-9758941	Gastrulation	3,21453168044077	10	0,00675953414021466	0,0118101436983523	0,0118101436983523		FGFR1, GATA4, KAT2A, LEF1, WNT3A	HYPO_DELTAQ_GENE_Whole	1	814	Reactome	110	GSE39004
111	111	R-HSA-9013148	CDC42 GTPase cycle	1,40270473328325	5	0,00581395348837209	0,012497045244519	0,0159782552864574		ABR, ARHGAP35, ARHGAP44, ARHGEF16, CDC42BPB, MYO9B, PREX1	HYPO_DELTAQ_GENE_Whole	1	814	Reactome	111	GSE39004
112	112	R-HSA-3928665	EPH-ephrin mediated repulsion of cells	2,51914319446787	10	0,00645188145188145	0,012574051892735	0,0175126790777167		DNM1, EPHA8, EPHB1, RAC1	HYPO_DELTAQ_GENE_Whole	1	814	Reactome	112	GSE39004
113	113	R-HSA-1227986	Signaling by ERBB2	1,25957159723393	1	0,00649350649350649	0,012574051892735	0,012574051892735		CUL5, HSP90AA1	HYPO_DELTAQ_GENE_Whole	1	814	Reactome	113	GSE39004
114	114	R-HSA-2500257	Resolution of Sister Chromatid Cohesion	2,0972478536468	5	0,00689655172413793	0,0127095540065638	0,0127095540065638		B9D2, CDC20, CENPN, MAD1L1, RCC2, SEC13, STAG1	HYPO_DELTAQ_GENE_Whole	1	814	Reactome	114	GSE39004
115	115	R-HSA-162587	HIV Life Cycle	1,21813832100913	4	0,00611210494931425	0,0145423754037034	0,0434731143916882		CTDP1, ELL, MVB12B, SEC13, TAF4, VPS28	HYPO_DELTAQ_GENE_Whole	1	814	Reactome	115	GSE39004
116	116	R-HSA-3700989	Transcriptional Regulation by TP53	1,04608488583835	6	0,00689655172413793	0,015323897218937	0,0195874002460938		AGO2, ATRIP, BANP, CTDP1, EHMT1, ELL, FANCI, PCBP4, PRR5, RHEB, RPTOR, TAF4	HYPO_DELTAQ_GENE_Whole	1	814	Reactome	116	GSE39004
117	117	R-HSA-69618	Mitotic Spindle Checkpoint	1,71441689623508	5	0,00649350649350649	0,0153395283197366	0,0153395283197366		B9D2, CDC20, CENPN, MAD1L1, RCC2, SEC13	HYPO_DELTAQ_GENE_Whole	1	814	Reactome	117	GSE39004
118	118	R-HSA-73887	Death Receptor Signaling	2,01696105439421	1	0,00568181818181818	0,0154807835328532	0,0154807835328532		AATF, ABR, ARHGEF16, ARHGEF18, KALRN, MAG, MIB2, PREX1, RAC1, TIAM2	HYPO_DELTAQ_GENE_Whole	1	814	Reactome	118	GSE39004
119	119	R-HSA-68886	M Phase	1,33398432848263	10	0,0065163864832739	0,0158558119365094	0,020810616293108		B9D2, CDC20, CENPN, ENSA, GORASP2, HSP90AA1, MAD1L1, ODF2, PRKAR2B, PSMD6, RCC2, SEC13, STAG1, TUBA3C, VRK1	HYPO_DELTAQ_GENE_Whole	1	814	Reactome	119	GSE39004
120	120	R-HSA-69278	Cell Cycle, Mitotic	1,1941559643837	10	0,00645188145188145	0,016515643629249	0,0224419869161851		B9D2, CCND2, CDC20, CENPN, ENSA, FBXL18, GORASP2, HSP90AA1, MAD1L1, MCM2, ODF2, POLE4, PRKAR2B, PSMD6, RCC2, SEC13, STAG1, TUBA3C, VRK1	HYPO_DELTAQ_GENE_Whole	1	814	Reactome	120	GSE39004
121	121	R-HSA-5339562	Uptake and actions of bacterial toxins	3,19236249643773	10	0,00645188145188145	0,0166240638158375	0,0182169833389709		GUCY2C, HSP90AA1, SYT2	HYPO_DELTAQ_GENE_Whole	1	814	Reactome	121	GSE39004
122	122	R-HSA-450408	AUF1 (hnRNP D0) binds and destabilizes mRNA	1,14294459749005	10	0,00645188145188145	0,0168858190306536	0,0200177116517905		EIF4G1, PSMD6	HYPO_DELTAQ_GENE_Whole	1	814	Reactome	122	GSE39004
123	123	R-HSA-8941858	Regulation of RUNX3 expression and activity	1,14294459749005	10	0,00645188145188145	0,0168858190306536	0,0200177116517905		PSMD6, SMURF1	HYPO_DELTAQ_GENE_Whole	1	814	Reactome	123	GSE39004
124	124	R-HSA-162909	Host Interactions of HIV factors	1,3817688417417	10	0,00645188145188145	0,0175837112875701	0,0214546241290158		ATP6V1H, CUL5, ELMO1, PSMD6, RAC1, SEC13	HYPO_DELTAQ_GENE_Whole	1	814	Reactome	124	GSE39004
125	125	R-HSA-373752	Netrin-1 signaling	3,08595041322314	2	0,00655801152489894	0,0186199069111732	0,0186199069111732		ABLIM2, DOCK1, HFE2, PTK2, RAC1	HYPO_DELTAQ_GENE_Whole	1	814	Reactome	125	GSE39004
126	126	R-HSA-5625900	RHO GTPases activate CIT	3,24836885602436	1	0,0062111801242236	0,0189157494332423	0,0189157494332423		MYH11, RAC1	HYPO_DELTAQ_GENE_Whole	1	814	Reactome	126	GSE39004
127	127	R-HSA-157118	Signaling by NOTCH	1,51768053109335	10	0,0258075258075258	0,0193320728266204	0,0193320728266204		AGO2, HDAC4, KAT2A, MIB2, NEURL1, NOTCH3, PLXND1, PSMD6, WWP2	HYPO_DELTAQ_GENE_Whole	1	814	Reactome	127	GSE39004
128	128	R-HSA-400685	Sema4D in semaphorin signaling	3,85743801652893	1	0,00568181818181818	0,0193499221243832	0,0193499221243832		ARHGAP35, MYH11, RAC1	HYPO_DELTAQ_GENE_Whole	1	814	Reactome	128	GSE39004
129	129	R-HSA-5663202	Diseases of signal transduction by growth factor receptors and second messengers	1,31007328863247	10	0,0193556443556444	0,0195065872004338	0,0233609983540505		CTBP1, CUX1, FAM131B, FGF22, FGFR1, HDAC4, HHAT, HSP90AA1, KAT2A, LRP5, LRRFIP1, MIB2, NEURL1, PRR5, PSMD6, RAC1, SND1, WNT3A	HYPO_DELTAQ_GENE_Whole	1	814	Reactome	129	GSE39004
130	130	R-HSA-3906995	Diseases associated with O-glycosylation of proteins	2,89307851239669	10	0,00645188145188145	0,0235659459833049	0,0235659459833049		ADAMTS13, ADAMTS15, GALNT12, MUC6, NOTCH3, THSD4	HYPO_DELTAQ_GENE_Whole	1	814	Reactome	130	GSE39004
131	131	R-HSA-5619115	Disorders of transmembrane transporters	1,27068546426835	3	0,00581395348837209	0,0257814070906802	0,0257814070906802		ABCG5, BSG, PSMD6, SEC13, SLC20A2, SLC5A5, SLC6A3	HYPO_DELTAQ_GENE_Whole	1	814	Reactome	131	GSE39004
132	132	R-HSA-5663213	RHO GTPases Activate WASPs and WAVEs	2,57162534435262	4	0,00655801152489894	0,0266335541336002	0,0386092048305243		CYFIP1, PTK2, RAC1	HYPO_DELTAQ_GENE_Whole	1	814	Reactome	132	GSE39004
133	133	R-HSA-4608870	Asymmetric localization of PCP proteins	0,979666797848616	10	0,00645188145188145	0,0269120981549327	0,031894013255551		PSMD6, SMURF1	HYPO_DELTAQ_GENE_Whole	1	814	Reactome	133	GSE39004
134	134	R-HSA-373755	Semaphorin interactions	3,91866719139446	10	0,00645188145188145	0,0269120981549327	0,0374471116744103		ARHGAP35, DPYSL4, HSP90AA1, MYH11, PIP5K1C, PLXNA3, PLXND1, RAC1	HYPO_DELTAQ_GENE_Whole	1	814	Reactome	134	GSE39004
135	135	R-HSA-112316	Neuronal System	1,45031612109704	10	0,00645188145188145	0,0288547970665195	0,0345362555029618		ADCY3, CPLX1, HOMER3, KCNA1, KCNA2, KCNAB2, KCND2, KCNF1, KCNH1, KIF17, MAPT, NCALD, NLGN2, PRKAR2B, RAC1, SLC6A3, SYN1, SYT2	HYPO_DELTAQ_GENE_Whole	1	814	Reactome	135	GSE39004
136	136	R-HSA-6796648	TP53 Regulates Transcription of DNA Repair Genes	1,59618124821887	3	0,00581395348837209	0,0291798625747564	0,0291798625747564		CTDP1, ELL, FANCI	HYPO_DELTAQ_GENE_Whole	1	814	Reactome	136	GSE39004
137	137	R-HSA-375165	NCAM signaling for neurite out-growth	4,7885437446566	2	0,00655801152489894	0,0291798625747564	0,0291798625747564		CACNA1G, CACNA1I, CNTN2, COL9A3, FGFR1, GFRA2, PTK2, SPTB, SPTBN4	HYPO_DELTAQ_GENE_Whole	1	814	Reactome	137	GSE39004
138	138	R-HSA-69620	Cell Cycle Checkpoints	1,21974324633326	10	0,0124364700446635	0,0291885222364712	0,0368891370028795		ATRIP, B9D2, CDC20, CENPN, MAD1L1, MCM2, PCBP4, PSMD6, RCC2, SEC13	HYPO_DELTAQ_GENE_Whole	1	814	Reactome	138	GSE39004
139	139	R-HSA-8939902	Regulation of RUNX2 expression and activity	1,28581267217631	10	0,0129037629037629	0,0298666532023017	0,035056244245682		HIVEP3, PSMD6, SMURF1	HYPO_DELTAQ_GENE_Whole	1	814	Reactome	139	GSE39004
140	140	R-HSA-446652	Interleukin-1 family signaling	0,81747030813858	10	0,00645188145188145	0,0313415230087582	0,038193096948332		N4BP1, NOD1, PSMD6, TOLLIP	HYPO_DELTAQ_GENE_Whole	1	814	Reactome	140	GSE39004
141	141	R-HSA-180585	Vif-mediated degradation of APOBEC3G	1,18690400508582	3	0,00581395348837209	0,0324187765565179	0,0324187765565179		CUL5, PSMD6	HYPO_DELTAQ_GENE_Whole	1	814	Reactome	141	GSE39004
142	142	R-HSA-9013420	RHOU GTPase cycle	1,54297520661157	10	0,00645188145188145	0,0332042802701514	0,0404645261104502		HGS, WWP2	HYPO_DELTAQ_GENE_Whole	1	814	Reactome	142	GSE39004
143	143	R-HSA-4551638	SUMOylation of chromatin organization proteins	1,1221637866266	10	0,00645188145188145	0,0334557565369089	0,0334557565369089		HDAC4, SEC13	HYPO_DELTAQ_GENE_Whole	1	814	Reactome	143	GSE39004
144	144	R-HSA-2465910	MASTL Facilitates Mitotic Progression	3,08595041322314	1	0,00581395348837209	0,0343992243828146	0,0343992243828146		ENSA	HYPO_DELTAQ_GENE_Whole	1	814	Reactome	144	GSE39004
145	145	R-HSA-201681	TCF dependent signaling in response to WNT	1,60540772942244	2	0,00611210494931425	0,0361421748108568	0,0361421748108568		CCDC88C, CDC73, CTBP1, CTNNBIP1, LEF1, LRP5, PSMD6, TERT, WNT3A	HYPO_DELTAQ_GENE_Whole	1	814	Reactome	145	GSE39004
146	146	R-HSA-8854050	FBXL7 down-regulates AURKA during mitotic entry and in early mitosis	1,14294459749005	3	0,00581395348837209	0,0363366196936182	0,0363366196936182		FBXL18, PSMD6	HYPO_DELTAQ_GENE_Whole	1	814	Reactome	146	GSE39004
147	147	R-HSA-388396	GPCR downstream signalling	1,14487199141499	2	0,00581395348837209	0,0369669967423671	0,0369669967423671		ABR, ADCY3, ARHGEF16, ARHGEF18, C3, C5AR1, DGKZ, GNA12, GRM4, GRP, HTR7, KALRN, NPFFR1, NPW, OPRD1, P2RY11, PPY, PREX1, PRKAR2B, RGS12, RGS5, TIAM2	HYPO_DELTAQ_GENE_Whole	1	814	Reactome	147	GSE39004
148	148	R-HSA-8856828	Clathrin-mediated endocytosis	1,09430865717133	8	0,00635234330886505	0,0378124262243573	0,0438994977723497		DNM1, HGS, PACSIN1, PIP5K1C, SYT2	HYPO_DELTAQ_GENE_Whole	1	814	Reactome	148	GSE39004
149	149	R-HSA-8854518	AURKA Activation by TPX2	1,30392270981259	6	0,00669502910882221	0,0385785099571586	0,0385785099571586		HSP90AA1, ODF2, PRKAR2B	HYPO_DELTAQ_GENE_Whole	1	814	Reactome	149	GSE39004
150	150	R-HSA-9636383	Prevention of phagosomal-lysosomal fusion	3,08595041322314	1	0,00649350649350649	0,0389765056532702	0,0389765056532702		HGS	HYPO_DELTAQ_GENE_Whole	1	814	Reactome	150	GSE39004
151	151	R-HSA-2262752	Cellular responses to stress	0,746246899356947	10	0,00696940262263235	0,0398636344728768	0,0398636344728768		ATP6V1G2, ATP6V1H, CRTC1, EHMT1, GFPT1, HSP90AA1, HSPA6, HSPB8, MAFK, PDIA5, PSMD6, RHEB, RPL23, RPTOR, SEC13, SMARCD3, UBN1	HYPO_DELTAQ_GENE_Whole	1	814	Reactome	151	GSE39004
152	152	R-HSA-1433557	Signaling by SCF-KIT	2,15298866038824	9	0,00649350649350649	0,0413628341158457	0,0457333268602378		GRAP, RAC1, SH2B2	HYPO_DELTAQ_GENE_Whole	1	814	Reactome	152	GSE39004
153	153	R-HSA-2219530	Constitutive Signaling by Aberrant PI3K in Cancer	1,18690400508582	3	0,0062111801242236	0,0427484301764045	0,0427484301764045		FGF22, FGFR1, RAC1	HYPO_DELTAQ_GENE_Whole	1	814	Reactome	153	GSE39004
154	154	R-HSA-9634285	Constitutive Signaling by Overexpressed ERBB2	3,08595041322314	7	0,0062111801242236	0,0438381290797454	0,0438381290797454		HSP90AA1	HYPO_DELTAQ_GENE_Whole	1	814	Reactome	154	GSE39004
155	155	R-HSA-8953897	Cellular responses to stimuli	0,732697723809964	10	0,00645188145188145	0,0441985054226129	0,0441985054226129		ATP6V1G2, ATP6V1H, CRTC1, EHMT1, GFPT1, HSP90AA1, HSPA6, HSPB8, MAFK, PDIA5, PSMD6, RHEB, RPL23, RPTOR, SEC13, SMARCD3, UBN1	HYPO_DELTAQ_GENE_Whole	1	814	Reactome	155	GSE39004
156	156	R-HSA-5357801	Programmed Cell Death	1,06938875705752	2	0,00655801152489894	0,0445172221020756	0,0445172221020756		CASP4, ELANE, GSN, HSP90AA1, MAPT, PSMD6, PTK2	HYPO_DELTAQ_GENE_Whole	1	814	Reactome	156	GSE39004
157	157	R-HSA-112315	Transmission across Chemical Synapses	1,12900624874017	9	0,00641025641025641	0,0453793173126817	0,0453793173126817		ADCY3, CPLX1, KIF17, MAPT, NCALD, PRKAR2B, RAC1, SLC6A3, SYN1	HYPO_DELTAQ_GENE_Whole	1	814	Reactome	157	GSE39004
158	158	R-HSA-195258	RHO GTPase Effectors	1,27518612116659	5	0,0062111801242236	0,045387471795275	0,045387471795275		B9D2, CDC20, CENPN, CYFIP1, MAD1L1, MYH11, PTK2, RAC1, RCC2, SEC13	HYPO_DELTAQ_GENE_Whole	1	814	Reactome	158	GSE39004
159	159	R-HSA-9665348	Signaling by ERBB2 ECD mutants	2,05730027548209	1	0,0062111801242236	0,0471878965059228	0,0471878965059228		HSP90AA1	HYPO_DELTAQ_GENE_Whole	1	814	Reactome	159	GSE39004
160	160	R-HSA-5389840	Mitochondrial translation elongation	0,709413888097274	3	0,00641025641025641	0,0489806493325253	0,0489806493325253		GFM1, MRPS17	HYPO_DELTAQ_GENE_Whole	1	814	Reactome	160	GSE39004
161	161	R-HSA-442380	Zinc influx into cells by the SLC39 gene family	89,616	9	0,0227272727272727	0,00035871905652898	0,00035871905652898		SLC39A5	HYPO_DELTAQ_GENE_1stExon	2	26	Reactome	1	GSE39004
162	162	R-HSA-435354	Zinc transporters	59,744	9	0,0227272727272727	0,000836886558135232	0,000836886558135232		SLC39A5	HYPO_DELTAQ_GENE_1stExon	2	26	Reactome	2	GSE39004
163	163	R-HSA-425410	Metal ion SLC transporters	38,9634782608696	9	0,0227272727272727	0,00201601782616998	0,00201601782616998		SLC39A5	HYPO_DELTAQ_GENE_1stExon	2	26	Reactome	3	GSE39004
164	164	R-HSA-9678110	Attachment and Entry_9678110	133,357142857143	6	0,0454545454545455	0,000334991713090916	0,000334991713090916		ACE2	HYPO_DELTAQ_GENE_TSS200	3	45	Reactome	1	GSE39004
165	165	R-HSA-9733458	Induction of Cell-Cell Fusion	62,7563025210084	6	0,0454545454545455	0,00162666673646933	0,00162666673646933		ACE2	HYPO_DELTAQ_GENE_TSS200	3	45	Reactome	2	GSE39004
166	166	R-HSA-9694614	Attachment and Entry_9694614	46,3850931677019	6	0,0454545454545455	0,00302553799699573	0,00302553799699573		ACE2	HYPO_DELTAQ_GENE_TSS200	3	45	Reactome	3	GSE39004
167	167	R-HSA-6809371	Formation of the cornified envelope	14,548051948052	10	0,016130081300813	4,55438445850488e-06	4,55438445850488e-06		DSC2, KLK14, LCE1B, LCE2B, LCE2C, LCE4A	HYPO_DELTAQ_GENE_TSS1500	4	176	Reactome	1	GSE39004
168	168	R-HSA-9033241	Peroxisomal protein import	5,38816738816739	1	0,00719424460431655	0,000316583497815753	0,000316583497815753		HAO2, PHYH	HYPO_DELTAQ_GENE_TSS1500	4	176	Reactome	2	GSE39004
169	169	R-HSA-180585	Vif-mediated degradation of APOBEC3G	6,52797202797203	1	0,0109289617486339	0,000352052309944911	0,000352052309944911		CUL5, PSMD6	HYPO_DELTAQ_GENE_TSS1500	4	176	Reactome	3	GSE39004
170	170	R-HSA-1912408	Pre-NOTCH Transcription and Translation	8,27937915742794	10	0,00816340130614421	0,00047479379154409	0,0110913649456275		KAT2A, MOV10	HYPO_DELTAQ_GENE_TSS1500	4	176	Reactome	4	GSE39004
171	171	R-HSA-1912422	Pre-NOTCH Expression and Processing	5,95534290271132	10	0,0080650406504065	0,00129974308162281	0,0301518592289053		KAT2A, MOV10	HYPO_DELTAQ_GENE_TSS1500	4	176	Reactome	5	GSE39004
172	172	R-HSA-5389840	Mitochondrial translation elongation	3,90177638453501	8	0,0080650406504065	0,00168255996147029	0,00168255996147029		MRPS14, MRPS17	HYPO_DELTAQ_GENE_TSS1500	4	176	Reactome	6	GSE39004
173	173	R-HSA-5368286	Mitochondrial translation initiation	3,90177638453501	8	0,0080650406504065	0,00168255996147029	0,00168255996147029		MRPS14, MRPS17	HYPO_DELTAQ_GENE_TSS1500	4	176	Reactome	7	GSE39004
174	174	R-HSA-5419276	Mitochondrial translation termination	3,90177638453501	8	0,0080650406504065	0,00168255996147029	0,00168255996147029		MRPS14, MRPS17	HYPO_DELTAQ_GENE_TSS1500	4	176	Reactome	8	GSE39004
175	175	R-HSA-5368287	Mitochondrial translation	3,65004887585533	8	0,0080650406504065	0,00205865555786601	0,00205865555786601		MRPS14, MRPS17	HYPO_DELTAQ_GENE_TSS1500	4	176	Reactome	9	GSE39004
176	176	R-HSA-9768778	Regulation of NPAS4 mRNA translation	18,8585858585859	1	0,00546448087431694	0,00215040654155041	0,00215040654155041		MOV10	HYPO_DELTAQ_GENE_TSS1500	4	176	Reactome	10	GSE39004
177	177	R-HSA-3371556	Cellular response to heat stress	3,49953139643861	10	0,0080650406504065	0,00233810028549414	0,00233810028549414		HSPA6, HSPB8	HYPO_DELTAQ_GENE_TSS1500	4	176	Reactome	11	GSE39004
178	178	R-HSA-9768759	Regulation of NPAS4 gene expression	13,0559440559441	1	0,00546448087431694	0,00465755022407894	0,00465755022407894		MOV10	HYPO_DELTAQ_GENE_TSS1500	4	176	Reactome	12	GSE39004
179	179	R-HSA-9609507	Protein localization	3,22266973532796	1	0,00719424460431655	0,0051089951300876	0,0051089951300876		GFER, HAO2, PHYH	HYPO_DELTAQ_GENE_TSS1500	4	176	Reactome	13	GSE39004
180	180	R-HSA-5687128	MAPK6/MAPK4 signaling	3,73026973026973	1	0,00546448087431694	0,0053657382704365	0,0053657382704365		MOV10, PSMD6	HYPO_DELTAQ_GENE_TSS1500	4	176	Reactome	14	GSE39004
181	181	R-HSA-5625886	Activated PKN1 stimulates transcription of AR (androgen receptor) regulated genes KLK2 and KLK3	21,2159090909091	1	0,008	0,00601737611291898	0,00601737611291898		KLK3	HYPO_DELTAQ_GENE_TSS1500	4	176	Reactome	15	GSE39004
182	182	R-HSA-162909	Host Interactions of HIV factors	2,53324287652646	1	0,0109289617486339	0,00619451917530171	0,00619451917530171		CUL5, PSMD6	HYPO_DELTAQ_GENE_TSS1500	4	176	Reactome	16	GSE39004
183	183	R-HSA-5668541	TNFR2 non-canonical NF-kB pathway	3,46382189239332	1	0,00546448087431694	0,00670987644341293	0,00670987644341293		PSMD6, TNFRSF1A	HYPO_DELTAQ_GENE_TSS1500	4	176	Reactome	17	GSE39004
184	184	R-HSA-8948700	Competing endogenous RNAs (ceRNAs) regulate PTEN translation	9,42929292929293	1	0,00546448087431694	0,00913188525505671	0,00913188525505671		MOV10	HYPO_DELTAQ_GENE_TSS1500	4	176	Reactome	18	GSE39004
185	185	R-HSA-9818027	NFE2L2 regulating anti-oxidant/detoxification enzymes	9,98395721925134	10	0,0080650406504065	0,0121714992184692	0,0121714992184692		MAFK	HYPO_DELTAQ_GENE_TSS1500	4	176	Reactome	19	GSE39004
186	186	R-HSA-8934593	Regulation of RUNX1 Expression and Activity	7,37944664031621	1	0,00546448087431694	0,0150936955404421	0,0150936955404421		MOV10	HYPO_DELTAQ_GENE_TSS1500	4	176	Reactome	20	GSE39004
187	187	R-HSA-389357	CD28 dependent PI3K/Akt signaling	7,0719696969697	10	0,00816340130614421	0,0164643789574765	0,0164643789574765		PRR5	HYPO_DELTAQ_GENE_TSS1500	4	176	Reactome	21	GSE39004
188	188	R-HSA-9022692	Regulation of MECP2 expression and activity	5,30397727272727	10	0,00816340130614421	0,0177560625430449	0,044310946172889		MOV10	HYPO_DELTAQ_GENE_TSS1500	4	176	Reactome	22	GSE39004
189	189	R-HSA-5357786	TNFR1-induced proapoptotic signaling	6,78909090909091	10	0,0080650406504065	0,017894465579366	0,017894465579366		TNFRSF1A	HYPO_DELTAQ_GENE_TSS1500	4	176	Reactome	23	GSE39004
190	190	R-HSA-5674400	Constitutive Signaling by AKT1 E17K in Cancer	6,52797202797203	10	0,00816340130614421	0,0193839394467659	0,0193839394467659		PRR5	HYPO_DELTAQ_GENE_TSS1500	4	176	Reactome	24	GSE39004
191	191	R-HSA-8943723	Regulation of PTEN mRNA translation	6,52797202797203	1	0,00546448087431694	0,0193839394467659	0,0193839394467659		MOV10	HYPO_DELTAQ_GENE_TSS1500	4	176	Reactome	25	GSE39004
192	192	R-HSA-3858494	Beta-catenin independent WNT signaling	2,341065830721	1	0,00546448087431694	0,0217813508860033	0,0217813508860033		MOV10, PSMD6	HYPO_DELTAQ_GENE_TSS1500	4	176	Reactome	26	GSE39004
193	193	R-HSA-5357956	TNFR1-induced NFkappaB signaling pathway	6,06168831168831	10	0,00959671227927562	0,0225409850914218	0,033785321301739		TNFRSF1A	HYPO_DELTAQ_GENE_TSS1500	4	176	Reactome	27	GSE39004
194	194	R-HSA-9013422	RHOBTB1 GTPase cycle	7,37944664031621	10	0,0080650406504065	0,0226263961325019	0,0226263961325019		RHOBTB1	HYPO_DELTAQ_GENE_TSS1500	4	176	Reactome	28	GSE39004
195	195	R-HSA-5218920	VEGFR2 mediated vascular permeability	5,85266457680251	10	0,00816340130614421	0,0242085249606925	0,0242085249606925		PRR5	HYPO_DELTAQ_GENE_TSS1500	4	176	Reactome	29	GSE39004
196	196	R-HSA-390918	Peroxisomal lipid metabolism	11,705329153605	1	0,00719424460431655	0,0242085249606925	0,0242085249606925		HAO2, PHYH	HYPO_DELTAQ_GENE_TSS1500	4	176	Reactome	30	GSE39004
197	197	R-HSA-6807070	PTEN Regulation	2,1900293255132	1	0,00546448087431694	0,0265969862246431	0,0265969862246431		MOV10, PSMD6	HYPO_DELTAQ_GENE_TSS1500	4	176	Reactome	31	GSE39004
198	198	R-HSA-168638	NOD1/2 Signaling Pathway	5,14325068870523	10	0,0080650406504065	0,0314717592574554	0,0314717592574554		CASP4	HYPO_DELTAQ_GENE_TSS1500	4	176	Reactome	32	GSE39004
199	199	R-HSA-2559585	Oncogene Induced Senescence	4,99197860962567	1	0,00546448087431694	0,0334357568094118	0,0334357568094118		MOV10	HYPO_DELTAQ_GENE_TSS1500	4	176	Reactome	33	GSE39004
200	200	R-HSA-9634815	Transcriptional Regulation by NPAS4	4,99197860962567	1	0,00546448087431694	0,0334357568094118	0,0334357568094118		MOV10	HYPO_DELTAQ_GENE_TSS1500	4	176	Reactome	34	GSE39004
201	201	R-HSA-389356	CD28 co-stimulation	4,84935064935065	10	0,00816340130614421	0,0354589980691031	0,0354589980691031		PRR5	HYPO_DELTAQ_GENE_TSS1500	4	176	Reactome	35	GSE39004
202	202	R-HSA-77289	Mitochondrial Fatty Acid Beta-Oxidation	4,84935064935065	1	0,00719424460431655	0,0354589980691031	0,0354589980691031		PCCB	HYPO_DELTAQ_GENE_TSS1500	4	176	Reactome	36	GSE39004
203	203	R-HSA-6804757	Regulation of TP53 Degradation	4,71464646464646	10	0,00816340130614421	0,0375414670985883	0,0375414670985883		PRR5	HYPO_DELTAQ_GENE_TSS1500	4	176	Reactome	37	GSE39004
204	204	R-HSA-6806003	Regulation of TP53 Expression and Degradation	4,58722358722359	10	0,00816340130614421	0,0396831479620665	0,0396831479620665		PRR5	HYPO_DELTAQ_GENE_TSS1500	4	176	Reactome	38	GSE39004
205	205	R-HSA-9705462	Inactivation of CSF3 (G-CSF) signaling	7,37944664031621	1	0,00546448087431694	0,0421831763516563	0,0421831763516563		CUL5	HYPO_DELTAQ_GENE_TSS1500	4	176	Reactome	39	GSE39004
206	206	R-HSA-8936459	RUNX1 regulates genes involved in megakaryocyte differentiation and platelet function	4,35198135198135	1	0,00546448087431694	0,0441440814584947	0,0441440814584947		MOV10	HYPO_DELTAQ_GENE_TSS1500	4	176	Reactome	40	GSE39004
207	207	R-HSA-9029569	NR1H3 & NR1H2 regulate gene expression linked to cholesterol transport and efflux	8,48636363636364	1	0,0109289617486339	0,0464633022305397	0,0464633022305397		KDM4A, MOV10	HYPO_DELTAQ_GENE_TSS1500	4	176	Reactome	41	GSE39004
208	208	R-HSA-8853884	Transcriptional Regulation by VENTX	4,24318181818182	1	0,00546448087431694	0,0464633022305397	0,0464633022305397		MOV10	HYPO_DELTAQ_GENE_TSS1500	4	176	Reactome	42	GSE39004
209	209	R-HSA-917729	Endosomal Sorting Complex Required For Transport (ESCRT)	4,95006628369421	6	0,00503781533932288	1,55566118359003e-06	0,00659959825138561		HGS, MVB12B, VPS28	HYPO_DELTAQ_GENE_Body	5	469	Reactome	1	GSE39004
210	210	R-HSA-6783310	Fanconi Anemia Pathway	4,38434442270059	7	0,0101010101010101	2,58614122220489e-06	0,000658485275091794		APITD1, SLX4, STRA13	HYPO_DELTAQ_GENE_Body	5	469	Reactome	2	GSE39004
211	211	R-HSA-8849471	PTK6 Regulates RHO GTPases, RAS GTPase and MAP kinases	7,30724070450098	10	0,00507627293341579	5,05846921386843e-05	5,05846921386843e-05		BCAR1, ELMO1	HYPO_DELTAQ_GENE_Body	5	469	Reactome	3	GSE39004
212	212	R-HSA-201722	Formation of the beta-catenin:TCF transactivating complex	4,79537671232877	10	0,0152288188002474	5,64944589471952e-05	0,0072774402252388		CDC73, MEN1, SMARCA4	HYPO_DELTAQ_GENE_Body	5	469	Reactome	4	GSE39004
213	213	R-HSA-174490	Membrane binding and targetting of GAG proteins	6,82009132420091	2	0,00502525252525253	6,32139257666405e-05	6,32139257666405e-05		MVB12B, VPS28	HYPO_DELTAQ_GENE_Body	5	469	Reactome	5	GSE39004
214	214	R-HSA-174495	Synthesis And Processing Of GAG, GAGPOL Polyproteins	6,82009132420091	2	0,00502525252525253	6,32139257666405e-05	6,32139257666405e-05		MVB12B, VPS28	HYPO_DELTAQ_GENE_Body	5	469	Reactome	6	GSE39004
215	215	R-HSA-1474151	Tetrahydrobiopterin (BH4) synthesis, recycling, salvage and regulation	10,2301369863014	10	0,0350879396984925	9,78565014330518e-05	0,00013424987529615		HSP90AA1, NOS3	HYPO_DELTAQ_GENE_Body	5	469	Reactome	7	GSE39004
216	216	R-HSA-2028269	Signaling by Hippo	5,11506849315068	7	0,00505050505050505	0,000115098305849913	0,000115098305849913		LATS2, WWTR1	HYPO_DELTAQ_GENE_Body	5	469	Reactome	8	GSE39004
217	217	R-HSA-203615	eNOS activation	9,30012453300125	10	0,0353535353535354	0,000134480610914467	0,000158170094882256		HSP90AA1, NOS3	HYPO_DELTAQ_GENE_Body	5	469	Reactome	9	GSE39004
218	218	R-HSA-8951664	Neddylation	1,26819879995472	10	0,00507627293341579	0,000166296860054549	0,00653618917574184		ASB14, CCNF, FBXL13, FBXL18, FBXW8, RFWD2	HYPO_DELTAQ_GENE_Body	5	469	Reactome	10	GSE39004
219	219	R-HSA-73894	DNA Repair	1,4614481409002	7	0,0101010101010101	0,000202350824628269	0,00748191547448166		APITD1, ELL, FTO, GTF2H3, MGMT, SLX4, STRA13, UVSSA	HYPO_DELTAQ_GENE_Body	5	469	Reactome	11	GSE39004
220	220	R-HSA-9012999	RHO GTPase cycle	1,37934431275974	8	0,00516882145528368	0,000242730303264311	0,044207677943756		ABR, ANKFY1, ARHGEF16, ARHGEF28, BAIAP2L1, CDC42BPB, HGS, HSP90AA1, PLXND1, UACA, WWP2, ZAP70	HYPO_DELTAQ_GENE_Body	5	469	Reactome	12	GSE39004
221	221	R-HSA-175474	Assembly Of The HIV Virion	4,26255707762557	2	0,00502525252525253	0,000280520446402657	0,000280520446402657		MVB12B, VPS28	HYPO_DELTAQ_GENE_Body	5	469	Reactome	13	GSE39004
222	222	R-HSA-201451	Signaling by BMP	3,65362035225049	7	0,00505050505050505	0,000330136297684893	0,000330136297684893		ACVR2B, SMURF1	HYPO_DELTAQ_GENE_Body	5	469	Reactome	14	GSE39004
223	223	R-HSA-5663202	Diseases of signal transduction by growth factor receptors and second messengers	1,56829930214526	10	0,0101525458668316	0,000343328249515668	0,0096393694997335		CTBP1, CUX1, FGF23, HBEGF, HDAC4, HHAT, HIP1, HSP90AA1, LRP5, LRRFIP1, SND1, TSC2, WNT3A	HYPO_DELTAQ_GENE_Body	5	469	Reactome	15	GSE39004
224	224	R-HSA-3232118	SUMOylation of transcription factors	5,11506849315068	10	0,0101525458668316	0,000348337359382012	0,000535293777964629		MTA1, PIAS2	HYPO_DELTAQ_GENE_Body	5	469	Reactome	16	GSE39004
225	225	R-HSA-202131	Metabolism of nitric oxide: NOS3 activation and regulation	6,82009132420091	10	0,0300753768844221	0,000370046488560229	0,00043517387609488		HSP90AA1, NOS3	HYPO_DELTAQ_GENE_Body	5	469	Reactome	17	GSE39004
226	226	R-HSA-195721	Signaling by WNT	2,28181494118246	6	0,00527737551520552	0,00050352541022663	0,0356978135597727		AGO2, CDC73, CTBP1, GNAO1, GNGT2, LRP5, MEN1, PLCB3, SMARCA4, SMURF1, WNT3A, WNT5B	HYPO_DELTAQ_GENE_Body	5	469	Reactome	18	GSE39004
227	227	R-HSA-4090294	SUMOylation of intracellular receptors	5,11506849315068	10	0,0101525458668316	0,000540681061684675	0,000648741219220308		HDAC4, NR1H4, PIAS2	HYPO_DELTAQ_GENE_Body	5	469	Reactome	19	GSE39004
228	228	R-HSA-9615710	Late endosomal microautophagy	3,10004151100041	2	0,00502525252525253	0,000754363826175664	0,000754363826175664		MVB12B, VPS28	HYPO_DELTAQ_GENE_Body	5	469	Reactome	20	GSE39004
229	229	R-HSA-8978934	Metabolism of cofactors	5,38428262436914	10	0,0200502512562814	0,000786389724289235	0,00107820235262688		HSP90AA1, NOS3	HYPO_DELTAQ_GENE_Body	5	469	Reactome	21	GSE39004
230	230	R-HSA-674695	RNA Polymerase II Pre-transcription Events	2,65717843800036	2	0,0052598155613231	0,000948540626051287	0,000948540626051287		CDC73, ELL, GTF2H3, TAF4	HYPO_DELTAQ_GENE_Body	5	469	Reactome	22	GSE39004
231	231	R-HSA-162588	Budding and maturation of HIV virion	2,84170471841705	2	0,00502525252525253	0,000986405520235995	0,000986405520235995		MVB12B, VPS28	HYPO_DELTAQ_GENE_Body	5	469	Reactome	23	GSE39004
232	232	R-HSA-380972	Energy dependent regulation of mTOR by LKB1-AMPK	5,2914501653283	10	0,00785714285714286	0,00111281671474578	0,00138981031347729		RHEB, RPTOR, TSC2	HYPO_DELTAQ_GENE_Body	5	469	Reactome	24	GSE39004
233	233	R-HSA-6807505	RNA polymerase II transcribes snRNA genes	1,89446981227803	9	0,00505050505050505	0,00116348664301588	0,0154871712090429		ELL, INTS1, SSU72	HYPO_DELTAQ_GENE_Body	5	469	Reactome	25	GSE39004
234	234	R-HSA-3108232	SUMO E3 ligases SUMOylate target proteins	1,8713665218844	10	0,0158175158175158	0,00124604016610087	0,00561631004852268		CTBP1, DNMT1, HDAC4, MTA1, NR1H4, PIAS2	HYPO_DELTAQ_GENE_Body	5	469	Reactome	26	GSE39004
235	235	R-HSA-3371571	HSF1-dependent transactivation	2,84170471841705	10	0,00774725274725275	0,00131375468183609	0,00216886802885832		HSP90AA1, RPTOR	HYPO_DELTAQ_GENE_Body	5	469	Reactome	27	GSE39004
236	236	R-HSA-1257604	PIP3 activates AKT signaling	1,79476087478971	10	0,00507627293341579	0,00137747406446808	0,0027797661699151		AGO2, FGF23, HBEGF, MTA1, PIP4K2A, PIP5K1C, RHEB, RPTOR, TSC2, WWP2	HYPO_DELTAQ_GENE_Body	5	469	Reactome	28	GSE39004
237	237	R-HSA-2990846	SUMOylation	1,80531829170024	10	0,0158175158175158	0,00153744351648623	0,00647757981525542		CTBP1, DNMT1, HDAC4, MTA1, NR1H4, PIAS2	HYPO_DELTAQ_GENE_Body	5	469	Reactome	29	GSE39004
238	238	R-HSA-201681	TCF dependent signaling in response to WNT	1,77401219415631	2	0,00540682721533785	0,00154779411925336	0,00154779411925336		CDC73, CTBP1, LRP5, MEN1, SMARCA4, WNT3A	HYPO_DELTAQ_GENE_Body	5	469	Reactome	30	GSE39004
239	239	R-HSA-3214841	PKMTs methylate histone lysines	2,62311204776958	2	0,00524725274725275	0,00168004874551643	0,00218143197370225		EHMT1, NFKB1	HYPO_DELTAQ_GENE_Body	5	469	Reactome	31	GSE39004
240	240	R-HSA-8853884	Transcriptional Regulation by VENTX	2,55753424657534	2	0,00524725274725275	0,00181572131843789	0,00235751488179249		EHMT1, NFKB1	HYPO_DELTAQ_GENE_Body	5	469	Reactome	32	GSE39004
241	241	R-HSA-6811438	Intra-Golgi traffic	2,32503113325031	1	0,00531914893617021	0,00182576608185388	0,00182576608185388		CUX1, NSF	HYPO_DELTAQ_GENE_Body	5	469	Reactome	33	GSE39004
242	242	R-HSA-9006925	Intracellular signaling by second messengers	2,05234229663453	10	0,0101525458668316	0,00258870220019843	0,00520883724803833		ADCY3, ADCY4, AGO2, FGF23, HBEGF, MTA1, PIP4K2A, PIP5K1C, PRKAR2B, RHEB, RPTOR, TSC2, WWP2	HYPO_DELTAQ_GENE_Body	5	469	Reactome	34	GSE39004
243	243	R-HSA-5218920	VEGFR2 mediated vascular permeability	3,5276334435522	10	0,0152288188002474	0,00294954824213687	0,00346703717048367		HSP90AA1, NOS3	HYPO_DELTAQ_GENE_Body	5	469	Reactome	35	GSE39004
244	244	R-HSA-165159	MTOR signalling	3,74273304376879	10	0,0110334346504559	0,0032321531939848	0,00403505409345675		RHEB, RPTOR, TSC2	HYPO_DELTAQ_GENE_Body	5	469	Reactome	36	GSE39004
245	245	R-HSA-8878171	Transcriptional regulation by RUNX1	1,38996426444312	1	0,00523560209424084	0,0032774053406001	0,0032774053406001		AGO2, BLK, SMARCA4, TCF12, TP73	HYPO_DELTAQ_GENE_Body	5	469	Reactome	37	GSE39004
246	246	R-HSA-6811442	Intra-Golgi and retrograde Golgi-to-ER traffic	1,38245094409478	1	0,0054945054945055	0,00334887273781489	0,00334887273781489		CUX1, GALNT2, KIF21B, KIF26A, NSF	HYPO_DELTAQ_GENE_Body	5	469	Reactome	38	GSE39004
247	247	R-HSA-3928665	EPH-ephrin mediated repulsion of cells	5,21945764607213	7	0,00505050505050505	0,00337673878497843	0,00337673878497843		DNM1, EPHA3, EPHA8, EPHB1, EPHB6	HYPO_DELTAQ_GENE_Body	5	469	Reactome	39	GSE39004
248	248	R-HSA-8943724	Regulation of PTEN gene transcription	2,51560745564788	6	0,00505050505050505	0,00359889541760741	0,00493887819414091		MTA1, RHEB, RPTOR	HYPO_DELTAQ_GENE_Body	5	469	Reactome	40	GSE39004
249	249	R-HSA-9006927	Signaling by Non-Receptor Tyrosine Kinases	3,7200498132005	10	0,00507627293341579	0,0036060043845093	0,0036060043845093		BCAR1, ELMO1, HBEGF, KHDRBS3	HYPO_DELTAQ_GENE_Body	5	469	Reactome	41	GSE39004
250	250	R-HSA-8848021	Signaling by PTK6	3,7200498132005	10	0,00507627293341579	0,0036060043845093	0,0036060043845093		BCAR1, ELMO1, HBEGF, KHDRBS3	HYPO_DELTAQ_GENE_Body	5	469	Reactome	42	GSE39004
251	251	R-HSA-1632852	Macroautophagy	2,20477090222012	10	0,0101525458668316	0,00394213886382649	0,00490800173063673		HSP90AA1, RHEB, RPTOR, TOMM5, TSC2	HYPO_DELTAQ_GENE_Body	5	469	Reactome	43	GSE39004
252	252	R-HSA-2559582	Senescence-Associated Secretory Phenotype (SASP)	1,93021452571724	2	0,00524725274725275	0,00428832564875065	0,00556549731960077		EHMT1, NFKB1	HYPO_DELTAQ_GENE_Body	5	469	Reactome	44	GSE39004
253	253	R-HSA-5358351	Signaling by Hedgehog	3,78893962455606	10	0,0101010101010101	0,00446976899829316	0,0110317565840584		ADCY3, ADCY4, CDC73, GNAS, HHAT, IFT140, IQCE, PRKAR2B, SMURF1, SUFU	HYPO_DELTAQ_GENE_Body	5	469	Reactome	45	GSE39004
254	254	R-HSA-6807070	PTEN Regulation	1,65002209456474	10	0,0100756306786458	0,00448752560732513	0,00774042315059386		AGO2, MTA1, RHEB, RPTOR, WWP2	HYPO_DELTAQ_GENE_Body	5	469	Reactome	46	GSE39004
255	255	R-HSA-3247509	Chromatin modifying enzymes	1,27240509779868	4	0,00513036386119077	0,00493991959077425	0,0123032409120058		EHMT1, KDM2B, MTA1, NFKB1, SMARCA4	HYPO_DELTAQ_GENE_Body	5	469	Reactome	47	GSE39004
256	256	R-HSA-4839726	Chromatin organization	1,27240509779868	4	0,00513036386119077	0,00493991959077425	0,0123032409120058		EHMT1, KDM2B, MTA1, NFKB1, SMARCA4	HYPO_DELTAQ_GENE_Body	5	469	Reactome	48	GSE39004
257	257	R-HSA-6804759	Regulation of TP53 Activity through Association with Co-factors	7,30724070450098	8	0,00505050505050505	0,00523070320589942	0,00629099361084857		BANP, TP73	HYPO_DELTAQ_GENE_Body	5	469	Reactome	49	GSE39004
258	258	R-HSA-9612973	Autophagy	2,73324270626372	10	0,0211095020608221	0,00639897248894438	0,0079625196505157		HSP90AA1, MVB12B, RHEB, RPTOR, TOMM5, TSC2, VPS28	HYPO_DELTAQ_GENE_Body	5	469	Reactome	50	GSE39004
259	259	R-HSA-6781827	Transcription-Coupled Nucleotide Excision Repair (TC-NER)	1,96733403582719	9	0,00505050505050505	0,00757708643378937	0,0227541011254326		ELL, GTF2H3, UVSSA	HYPO_DELTAQ_GENE_Body	5	469	Reactome	51	GSE39004
260	260	R-HSA-4551638	SUMOylation of chromatin organization proteins	1,86002490660025	10	0,00507627293341579	0,00791361748331046	0,0121324799187715		HDAC4, PIAS2	HYPO_DELTAQ_GENE_Body	5	469	Reactome	52	GSE39004
261	261	R-HSA-449147	Signaling by Interleukins	0,671562603039477	1	0,005	0,00940570649324455	0,00940570649324455		HSP90AA1, IL1RL2, MTAP, NFKB1, PRTN3, SMARCA4	HYPO_DELTAQ_GENE_Body	5	469	Reactome	53	GSE39004
262	262	R-HSA-5628897	TP53 Regulates Metabolic Genes	2,43574690150033	10	0,0155544809800129	0,00966087963135658	0,0109620784121172		AGO2, RHEB, RPTOR, TSC2	HYPO_DELTAQ_GENE_Body	5	469	Reactome	54	GSE39004
263	263	R-HSA-9610379	HCMV Late Events	1,27876712328767	2	0,00502525252525253	0,0112174416022997	0,0112174416022997		MVB12B, VPS28	HYPO_DELTAQ_GENE_Body	5	469	Reactome	55	GSE39004
264	264	R-HSA-68877	Mitotic Prometaphase	1,39755969758215	1	0,00531914893617021	0,0114936832458793	0,0114936832458793		APITD1, CDC20, HSP90AA1, MAD1L1, PRKAR2B	HYPO_DELTAQ_GENE_Body	5	469	Reactome	56	GSE39004
265	265	R-HSA-983168	Antigen processing: Ubiquitination & Proteasome degradation	2,01910598413843	10	0,0152288188002474	0,011996055103062	0,0161061530444011		ASB14, CCNF, CDC20, FBXL13, FBXL18, FBXW8, LONRF1, MGRN1, RNF182, RNF220, SMURF1, UBAC1	HYPO_DELTAQ_GENE_Body	5	469	Reactome	57	GSE39004
266	266	R-HSA-73886	Chromosome Maintenance	1,6862863164233	7	0,00505050505050505	0,0120629004490928	0,0165376747475939		APITD1, STRA13, TEN1	HYPO_DELTAQ_GENE_Body	5	469	Reactome	58	GSE39004
267	267	R-HSA-3700989	Transcriptional Regulation by TP53	1,58942806284343	8	0,00514305357237294	0,0154749650718418	0,0233644359948571		AGO2, BANP, EHMT1, ELL, GTF2H3, PIP4K2A, RHEB, RPTOR, TAF4, TP73, TSC2	HYPO_DELTAQ_GENE_Body	5	469	Reactome	59	GSE39004
268	268	R-HSA-8856828	Clathrin-mediated endocytosis	2,53939570581949	9	0,00531914893617021	0,0159390619216211	0,0373173757563327		AGFG1, DNM1, DNM3, HBEGF, HGS, HIP1, PIP5K1C	HYPO_DELTAQ_GENE_Body	5	469	Reactome	60	GSE39004
269	269	R-HSA-9013420	RHOU GTPase cycle	2,55753424657534	10	0,00507627293341579	0,0164581676123791	0,0236964634510588		HGS, WWP2	HYPO_DELTAQ_GENE_Body	5	469	Reactome	61	GSE39004
270	270	R-HSA-5632684	Hedgehog 'on' state	2,43574690150033	5	0,00505050505050505	0,0172801735460267	0,0172801735460267		CDC73, IQCE, SMURF1, SUFU	HYPO_DELTAQ_GENE_Body	5	469	Reactome	62	GSE39004
271	271	R-HSA-8853659	RET signaling	3,74273304376879	10	0,00507627293341579	0,0177450167346914	0,025546706535963		GFRA2, RET, SHANK3	HYPO_DELTAQ_GENE_Body	5	469	Reactome	63	GSE39004
272	272	R-HSA-5668914	Diseases of metabolism	2,35421562446266	10	0,00507627293341579	0,0183998052320082	0,0183998052320082		ADAMTS13, ADAMTS15, EXT1, GALNS, GALNT12, GPC6, HSPG2, PC, SDC3, ST3GAL3, TBXAS1	HYPO_DELTAQ_GENE_Body	5	469	Reactome	64	GSE39004
273	273	R-HSA-9636383	Prevention of phagosomal-lysosomal fusion	5,11506849315068	2	0,00540682721533785	0,0186896657523228	0,0186896657523228		HGS	HYPO_DELTAQ_GENE_Body	5	469	Reactome	65	GSE39004
274	274	R-HSA-4420097	VEGFA-VEGFR2 Pathway	2,10930659511368	10	0,0101525458668316	0,0200386265506128	0,0200386265506128		BCAR1, ELMO1, HSP90AA1, NOS3	HYPO_DELTAQ_GENE_Body	5	469	Reactome	66	GSE39004
275	275	R-HSA-5696398	Nucleotide Excision Repair	1,39501867995019	7	0,00505050505050505	0,0213345214834076	0,0388339790169151		ELL, GTF2H3, UVSSA	HYPO_DELTAQ_GENE_Body	5	469	Reactome	67	GSE39004
276	276	R-HSA-9665686	Signaling by ERBB2 TMD/JMD mutants	4,87149380300065	9	0,00505050505050505	0,0214051225314414	0,0285649838693565		HBEGF, HSP90AA1	HYPO_DELTAQ_GENE_Body	5	469	Reactome	68	GSE39004
277	277	R-HSA-9634285	Constitutive Signaling by Overexpressed ERBB2	5,11506849315068	3	0,0050251256281407	0,0220825280766479	0,0220825280766479		HSP90AA1	HYPO_DELTAQ_GENE_Body	5	469	Reactome	69	GSE39004
278	278	R-HSA-2682334	EPH-Ephrin signaling	3,89189994044074	7	0,00505050505050505	0,0227195724214421	0,0227195724214421		ARHGEF28, DNM1, EPHA3, EPHA8, EPHB1, EPHB6, GRIN1	HYPO_DELTAQ_GENE_Body	5	469	Reactome	70	GSE39004
279	279	R-HSA-193692	Regulated proteolysis of p75NTR	4,65006226650062	2	0,00524725274725275	0,022836127130019	0,0269809219235603		NFKB1	HYPO_DELTAQ_GENE_Body	5	469	Reactome	71	GSE39004
280	280	R-HSA-112382	Formation of RNA Pol II elongation complex	2,84170471841705	2	0,0052598155613231	0,0232022869444934	0,0232022869444934		CDC73, ELL, GTF2H3	HYPO_DELTAQ_GENE_Body	5	469	Reactome	72	GSE39004
281	281	R-HSA-75955	RNA Polymerase II Transcription Elongation	2,84170471841705	2	0,0052598155613231	0,0232022869444934	0,0232022869444934		CDC73, ELL, GTF2H3	HYPO_DELTAQ_GENE_Body	5	469	Reactome	73	GSE39004
282	282	R-HSA-8878159	Transcriptional regulation by RUNX3	1,61528478731074	3	0,00505050505050505	0,025018981856898	0,025018981856898		HDAC4, SMURF1, WWTR1	HYPO_DELTAQ_GENE_Body	5	469	Reactome	74	GSE39004
283	283	R-HSA-194138	Signaling by VEGF	1,94859752120026	10	0,0101525458668316	0,025423123960754	0,025423123960754		BCAR1, ELMO1, HSP90AA1, NOS3	HYPO_DELTAQ_GENE_Body	5	469	Reactome	75	GSE39004
284	284	R-HSA-9706019	RHOBTB3 ATPase cycle	5,11506849315068	4	0,00507627293341579	0,0257568156857683	0,0257568156857683		HGS	HYPO_DELTAQ_GENE_Body	5	469	Reactome	76	GSE39004
285	285	R-HSA-3656253	Defective EXT1 causes exostoses 1, TRPS2 and CHDS	14,614481409002	10	0,00516882145528368	0,0257568156857684	0,0445973392745502		EXT1, GPC6, HSPG2, SDC3	HYPO_DELTAQ_GENE_Body	5	469	Reactome	77	GSE39004
286	286	R-HSA-3656237	Defective EXT2 causes exostoses 2	14,614481409002	10	0,00516882145528368	0,0257568156857684	0,0445973392745502		EXT1, GPC6, HSPG2, SDC3	HYPO_DELTAQ_GENE_Body	5	469	Reactome	78	GSE39004
287	287	R-HSA-3371556	Cellular response to heat stress	1,58197994633526	10	0,0101525458668316	0,0266341998383455	0,043791015201751		HSP90AA1, HSPA12A, RPTOR	HYPO_DELTAQ_GENE_Body	5	469	Reactome	79	GSE39004
288	288	R-HSA-9006936	Signaling by TGFB family members	1,69093173327295	7	0,00505050505050505	0,028394307848893	0,028394307848893		ACVR2B, MEN1, SMURF1, WWTR1	HYPO_DELTAQ_GENE_Body	5	469	Reactome	80	GSE39004
289	289	R-HSA-3769402	Deactivation of the beta-catenin transactivating complex	2,43574690150033	1	0,00505050505050505	0,030748364054012	0,030748364054012		CTBP1, MEN1	HYPO_DELTAQ_GENE_Body	5	469	Reactome	81	GSE39004
290	290	R-HSA-2559584	Formation of Senescence-Associated Heterochromatin Foci (SAHF)	4,65006226650062	8	0,00516882145528368	0,0314693114621305	0,0314693114621305		UBN1	HYPO_DELTAQ_GENE_Body	5	469	Reactome	82	GSE39004
291	291	R-HSA-209560	NF-kB is activated and signals survival	3,93466807165437	2	0,00524725274725275	0,0323665083206376	0,0382388073147421		NFKB1	HYPO_DELTAQ_GENE_Body	5	469	Reactome	83	GSE39004
292	292	R-HSA-9664565	Signaling by ERBB2 KD Mutants	4,26255707762557	9	0,00505050505050505	0,03242108098761	0,0432440205358481		HBEGF, HSP90AA1	HYPO_DELTAQ_GENE_Body	5	469	Reactome	84	GSE39004
293	293	R-HSA-983169	Class I MHC mediated antigen processing & presentation	1,62813851240871	10	0,0100251256281407	0,033896839722766	0,0375435996406846		ASB14, CCNF, CDC20, FBXL13, FBXL18, FBXW8, LONRF1, MGRN1, RNF182, RNF220, SMURF1, UBAC1	HYPO_DELTAQ_GENE_Body	5	469	Reactome	85	GSE39004
294	294	R-HSA-5633007	Regulation of TP53 Activity	1,60851210476437	9	0,00523560209424084	0,0358119368543134	0,0482945538804677		BANP, EHMT1, PIP4K2A, TAF4, TP73	HYPO_DELTAQ_GENE_Body	5	469	Reactome	86	GSE39004
295	295	R-HSA-372708	p130Cas linkage to MAPK signaling for integrins	3,41004566210046	10	0,0101525458668316	0,0363010187754174	0,0363010187754174		BCAR1	HYPO_DELTAQ_GENE_Body	5	469	Reactome	87	GSE39004
296	296	R-HSA-1643713	Signaling by EGFR in Cancer	4,09205479452055	9	0,00505050505050505	0,036784248157259	0,049055524273658		HBEGF, HSP90AA1	HYPO_DELTAQ_GENE_Body	5	469	Reactome	88	GSE39004
297	297	R-HSA-1227990	Signaling by ERBB2 in Cancer	4,09205479452055	9	0,00505050505050505	0,036784248157259	0,049055524273658		HBEGF, HSP90AA1	HYPO_DELTAQ_GENE_Body	5	469	Reactome	89	GSE39004
298	298	R-HSA-8878166	Transcriptional regulation by RUNX2	1,28951306550017	6	0,00516882145528368	0,0369957633897079	0,0491364530120513		HDAC4, SMURF1, WWTR1	HYPO_DELTAQ_GENE_Body	5	469	Reactome	90	GSE39004
299	299	R-HSA-9637687	Suppression of phagosomal maturation	3,65362035225049	2	0,00540682721533785	0,0377496894716799	0,0377496894716799		HGS	HYPO_DELTAQ_GENE_Body	5	469	Reactome	91	GSE39004
300	300	R-HSA-9609646	HCMV Infection	1,26819879995472	2	0,00502525252525253	0,0388881766263785	0,0388881766263785		MVB12B, NFKB1, VPS28	HYPO_DELTAQ_GENE_Body	5	469	Reactome	92	GSE39004
301	301	R-HSA-69620	Cell Cycle Checkpoints	1,01088310141318	1	0,00531914893617021	0,041118352525891	0,041118352525891		APITD1, CDC20, MAD1L1, MCM2, RFWD2	HYPO_DELTAQ_GENE_Body	5	469	Reactome	93	GSE39004
302	302	R-HSA-196780	Biotin transport and metabolism	4,65006226650062	2	0,00515957446808511	0,0414757670416908	0,0414757670416908		PC	HYPO_DELTAQ_GENE_Body	5	469	Reactome	94	GSE39004
303	303	R-HSA-9013409	RHOJ GTPase cycle	1,86002490660025	1	0,00523560209424084	0,0432440205358482	0,0432440205358482		CDC42BPB, WWP2	HYPO_DELTAQ_GENE_Body	5	469	Reactome	95	GSE39004
304	304	R-HSA-416700	Other semaphorin interactions	5,6834094368341	7	0,00505050505050505	0,0432641884870554	0,0432641884870554		PLXND1, SEMA4D	HYPO_DELTAQ_GENE_Body	5	469	Reactome	96	GSE39004
305	305	R-HSA-8875360	InlB-mediated entry of Listeria monocytogenes into host cell	3,41004566210046	2	0,00540682721533785	0,04354437225673	0,04354437225673		HGS	HYPO_DELTAQ_GENE_Body	5	469	Reactome	97	GSE39004
306	306	R-HSA-157118	Signaling by NOTCH	1,67707163709859	4	0,00505050505050505	0,044457724959287	0,044457724959287		AGO2, E2F3, HDAC4, PLXND1, ST3GAL3, WWP2	HYPO_DELTAQ_GENE_Body	5	469	Reactome	98	GSE39004
307	307	R-HSA-167172	Transcription of the HIV genome	2,29032917603762	2	0,0052598155613231	0,0444811512296869	0,0444811512296869		ELL, GTF2H3, TAF4	HYPO_DELTAQ_GENE_Body	5	469	Reactome	99	GSE39004
308	308	R-HSA-8856688	Golgi-to-ER retrograde transport	1,7638167217761	1	0,0054945054945055	0,0455242708397355	0,0455242708397355		GALNT2, KIF21B, KIF26A, NSF	HYPO_DELTAQ_GENE_Body	5	469	Reactome	100	GSE39004
309	309	R-HSA-170834	Signaling by TGF-beta Receptor Complex	1,66795711733175	1	0,00523560209424084	0,0465700998559075	0,0465700998559075		MEN1, SMURF1, WWTR1	HYPO_DELTAQ_GENE_Body	5	469	Reactome	101	GSE39004
310	310	R-HSA-432720	Lysosome Vesicle Biogenesis	2,92289628180039	2	0,00524725274725275	0,0486152992613325	0,0486152992613325		HGS, TXNDC5	HYPO_DELTAQ_GENE_Body	5	469	Reactome	102	GSE39004
311	311	R-HSA-2173791	TGF-beta receptor signaling in EMT (epithelial to mesenchymal transition)	3,19691780821918	5	0,00505050505050505	0,0497501879018478	0,0497501879018478		SMURF1	HYPO_DELTAQ_GENE_Body	5	469	Reactome	103	GSE39004
312	312	R-HSA-844456	The NLRP3 inflammasome	3,19691780821918	1	0,0054945054945055	0,0497501879018478	0,0497501879018478		NFKB1	HYPO_DELTAQ_GENE_Body	5	469	Reactome	104	GSE39004
313	313	R-HSA-193639	p75NTR signals via NF-kB	3,19691780821918	1	0,0054945054945055	0,0497501879018478	0,0497501879018478		NFKB1	HYPO_DELTAQ_GENE_Body	5	469	Reactome	105	GSE39004
314	314	R-HSA-3769402	Deactivation of the beta-catenin transactivating complex	7,2575315840622	10	0,00606060606060606	9,01832936278126e-05	9,01832936278126e-05		CTNNBIP1, LEF1	HYPER_DELTAQ_GENE_Whole	6	155	Reactome	1	GSE39004
315	315	R-HSA-8878159	Transcriptional regulation by RUNX3	3,20859291084855	3	0,00552486187845304	0,000434732825284909	0,000434732825284909		LEF1, TEAD1	HYPER_DELTAQ_GENE_Whole	6	155	Reactome	2	GSE39004
316	316	R-HSA-8943724	Regulation of PTEN gene transcription	7,49548343927735	10	0,00629827688651218	0,000517550035767205	0,00098444798307616		ATN1, MAPK1, RNF2	HYPER_DELTAQ_GENE_Whole	6	155	Reactome	3	GSE39004
317	317	R-HSA-198725	Nuclear Events (kinase and transcription factor activation)	4,99698895951823	10	0,00578111946532999	0,00157205924065738	0,00157205924065738		FOSL1, MAPK1	HYPER_DELTAQ_GENE_Whole	6	155	Reactome	4	GSE39004
318	318	R-HSA-9635465	Suppression of apoptosis	19,0510204081633	2	0,0060152266034619	0,00164592477059364	0,00164592477059364		MAPK1	HYPER_DELTAQ_GENE_Whole	6	155	Reactome	5	GSE39004
319	319	R-HSA-9009391	Extra-nuclear estrogen signaling	4,11913954771098	8	0,01156223893066	0,00177006535051334	0,00177006535051334		IGF1R, MAPK1	HYPER_DELTAQ_GENE_Whole	6	155	Reactome	6	GSE39004
320	320	R-HSA-9013026	RHOB GTPase cycle	4,41762792073351	2	0,0060152266034619	0,00228552550007996	0,00228552550007996		AKAP13, MYO9B	HYPER_DELTAQ_GENE_Whole	6	155	Reactome	7	GSE39004
321	321	R-HSA-9693928	Defective RIPK1-mediated regulated necrosis	19,0510204081633	5	0,00584795321637427	0,00246844630779533	0,00246844630779533		TRADD	HYPER_DELTAQ_GENE_Whole	6	155	Reactome	8	GSE39004
322	322	R-HSA-9013106	RHOC GTPase cycle	4,29318769761426	1	0,0054945054945055	0,00249237330034337	0,00249237330034337		AKAP13, MYO9B	HYPER_DELTAQ_GENE_Whole	6	155	Reactome	9	GSE39004
323	323	R-HSA-937039	IRAK1 recruits IKK complex	15,2408163265306	10	0,01156223893066	0,00264476386957864	0,00555135987887205		PELI1	HYPER_DELTAQ_GENE_Whole	6	155	Reactome	10	GSE39004
324	324	R-HSA-975144	IRAK1 recruits IKK complex upon TLR7/8 or 9 stimulation	15,2408163265306	10	0,01156223893066	0,00264476386957864	0,00555135987887205		PELI1	HYPER_DELTAQ_GENE_Whole	6	155	Reactome	11	GSE39004
325	325	R-HSA-450341	Activation of the AP-1 family of transcription factors	15,2408163265306	10	0,0117651129796879	0,00264476386957864	0,00396620131966904		MAPK1	HYPER_DELTAQ_GENE_Whole	6	155	Reactome	12	GSE39004
326	326	R-HSA-74749	Signal attenuation	15,2408163265306	2	0,0060152266034619	0,00264476386957864	0,00264476386957864		MAPK1	HYPER_DELTAQ_GENE_Whole	6	155	Reactome	13	GSE39004
327	327	R-HSA-4641265	Repression of WNT target genes	11,723704866562	10	0,00606060606060606	0,00275071809117121	0,0164773134638138		LEF1	HYPER_DELTAQ_GENE_Whole	6	155	Reactome	14	GSE39004
328	328	R-HSA-111458	Formation of apoptosome	13,8552875695733	2	0,0060152266034619	0,00323220053306141	0,00323220053306141		MAPK1	HYPER_DELTAQ_GENE_Whole	6	155	Reactome	15	GSE39004
329	329	R-HSA-9627069	Regulation of the apoptosome activity	13,8552875695733	2	0,0060152266034619	0,00323220053306141	0,00323220053306141		MAPK1	HYPER_DELTAQ_GENE_Whole	6	155	Reactome	16	GSE39004
330	330	R-HSA-416482	G alpha (12/13) signalling events	3,81020408163265	2	0,00876247935071464	0,00357736916276875	0,00357736916276875		AKAP13, ARHGEF26	HYPER_DELTAQ_GENE_Whole	6	155	Reactome	17	GSE39004
331	331	R-HSA-170968	Frs2-mediated activation	12,7006802721088	2	0,0060152266034619	0,00387829429383118	0,00387829429383118		MAPK1	HYPER_DELTAQ_GENE_Whole	6	155	Reactome	18	GSE39004
332	332	R-HSA-9796292	Formation of axial mesoderm	11,723704866562	10	0,00588255648984394	0,00458302942049367	0,00458302942049367		LEF1	HYPER_DELTAQ_GENE_Whole	6	155	Reactome	19	GSE39004
333	333	R-HSA-879415	Advanced glycosylation endproduct receptor signaling	11,723704866562	2	0,0120304532069238	0,00458302942049367	0,00458302942049367		MAPK1	HYPER_DELTAQ_GENE_Whole	6	155	Reactome	20	GSE39004
334	334	R-HSA-111461	Cytochrome c-mediated apoptotic response	11,723704866562	2	0,0060152266034619	0,00458302942049367	0,00458302942049367		MAPK1	HYPER_DELTAQ_GENE_Whole	6	155	Reactome	21	GSE39004
335	335	R-HSA-202670	ERKs are inactivated	11,723704866562	2	0,0060152266034619	0,00458302942049367	0,00458302942049367		MAPK1	HYPER_DELTAQ_GENE_Whole	6	155	Reactome	22	GSE39004
336	336	R-HSA-975138	TRAF6 mediated induction of NFkB and MAP kinases upon TLR7/8 or 9 activation	4,48259303721489	10	0,00578111946532999	0,00467080179627305	0,00467080179627305		MAPK1, PELI1, TICAM2	HYPER_DELTAQ_GENE_Whole	6	155	Reactome	23	GSE39004
337	337	R-HSA-975155	MyD88 dependent cascade initiated on endosome	4,43907271646523	10	0,00578111946532999	0,00481027984764423	0,00481027984764423		MAPK1, PELI1, TICAM2	HYPER_DELTAQ_GENE_Whole	6	155	Reactome	24	GSE39004
338	338	R-HSA-5218900	CASP8 activity is inhibited	13,8552875695733	5	0,00584795321637427	0,00484700226359819	0,00484700226359819		TRADD	HYPER_DELTAQ_GENE_Whole	6	155	Reactome	25	GSE39004
339	339	R-HSA-69416	Dimerization of procaspase-8	13,8552875695733	5	0,00584795321637427	0,00484700226359819	0,00484700226359819		TRADD	HYPER_DELTAQ_GENE_Whole	6	155	Reactome	26	GSE39004
340	340	R-HSA-3371378	Regulation by c-FLIP	13,8552875695733	5	0,00584795321637427	0,00484700226359819	0,00484700226359819		TRADD	HYPER_DELTAQ_GENE_Whole	6	155	Reactome	27	GSE39004
341	341	R-HSA-168181	Toll Like Receptor 7/8 (TLR7/8) Cascade	4,39638932496075	10	0,00578111946532999	0,00495249432787073	0,00495249432787073		MAPK1, PELI1, TICAM2	HYPER_DELTAQ_GENE_Whole	6	155	Reactome	28	GSE39004
342	342	R-HSA-162658	Golgi Cisternae Pericentriolar Stack Reorganization	10,8862973760933	3	0,0054945054945055	0,00534639018376297	0,00534639018376297		MAPK1	HYPER_DELTAQ_GENE_Whole	6	155	Reactome	29	GSE39004
343	343	R-HSA-169893	Prolonged ERK activation events	10,8862973760933	2	0,0060152266034619	0,00534639018376297	0,00534639018376297		MAPK1	HYPER_DELTAQ_GENE_Whole	6	155	Reactome	30	GSE39004
344	344	R-HSA-168138	Toll Like Receptor 9 (TLR9) Cascade	4,27312607285905	10	0,00578111946532999	0,00539581707843361	0,00539581707843361		MAPK1, PELI1, TICAM2	HYPER_DELTAQ_GENE_Whole	6	155	Reactome	31	GSE39004
345	345	R-HSA-9754189	Germ layer formation at gastrulation	10,1605442176871	10	0,0117651129796879	0,00616836085646143	0,00616836085646143		LEF1	HYPER_DELTAQ_GENE_Whole	6	155	Reactome	32	GSE39004
346	346	R-HSA-1502540	Signaling by Activin	10,1605442176871	2	0,0120304532069238	0,00616836085646143	0,00616836085646143		MAPK1	HYPER_DELTAQ_GENE_Whole	6	155	Reactome	33	GSE39004
347	347	R-HSA-193704	p75 NTR receptor-mediated signalling	4,76275510204082	1	0,0054945054945055	0,00620453189163649	0,00620453189163649		AKAP13, ARHGEF26, SORCS3	HYPER_DELTAQ_GENE_Whole	6	155	Reactome	34	GSE39004
348	348	R-HSA-1295596	Spry regulation of FGF signaling	9,52551020408163	10	0,00578111946532999	0,00704892571351947	0,0316541491203455		MAPK1	HYPER_DELTAQ_GENE_Whole	6	155	Reactome	35	GSE39004
349	349	R-HSA-8849471	PTK6 Regulates RHO GTPases, RAS GTPase and MAP kinases	10,8862973760933	10	0,00588255648984394	0,00801672148987418	0,0149538612200115		RASA1	HYPER_DELTAQ_GENE_Whole	6	155	Reactome	36	GSE39004
350	350	R-HSA-111471	Apoptotic factor-mediated response	8,4671201814059	2	0,0060152266034619	0,00898577509097581	0,00898577509097581		MAPK1	HYPER_DELTAQ_GENE_Whole	6	155	Reactome	37	GSE39004
351	351	R-HSA-881907	Gastrin-CREB signalling pathway via PKC and MAPK	16,9342403628118	2	0,0060152266034619	0,00898577509097581	0,00898577509097581		CCKBR, MAPK1	HYPER_DELTAQ_GENE_Whole	6	155	Reactome	38	GSE39004
352	352	R-HSA-9725371	Nuclear events stimulated by ALK signaling in cancer	8,02148227712137	2	0,0060152266034619	0,0100420281717744	0,0100420281717744		MAPK1	HYPER_DELTAQ_GENE_Whole	6	155	Reactome	39	GSE39004
353	353	R-HSA-140534	Caspase activation via Death Receptors in the presence of ligand	19,0510204081633	10	0,00823863636363636	0,0105689836313273	0,014790412853519		TICAM2, TRADD	HYPER_DELTAQ_GENE_Whole	6	155	Reactome	40	GSE39004
354	354	R-HSA-187037	Signaling by NTRK1 (TRKA)	2,65057675244011	10	0,00578111946532999	0,0106876578904035	0,0106876578904035		FOSL1, MAPK1	HYPER_DELTAQ_GENE_Whole	6	155	Reactome	41	GSE39004
355	355	R-HSA-445144	Signal transduction by L1	7,2575315840622	10	0,00578111946532999	0,0123301125343203	0,0258639670147785		MAPK1	HYPER_DELTAQ_GENE_Whole	6	155	Reactome	42	GSE39004
356	356	R-HSA-1181150	Signaling by NODAL	7,2575315840622	2	0,0060152266034619	0,0123301125343203	0,0123301125343203		MAPK1	HYPER_DELTAQ_GENE_Whole	6	155	Reactome	43	GSE39004
357	357	R-HSA-166016	Toll Like Receptor 4 (TLR4) Cascade	3,19737405451691	10	0,00578111946532999	0,0129098434974985	0,0129098434974985		MAPK1, PELI1, TICAM2	HYPER_DELTAQ_GENE_Whole	6	155	Reactome	44	GSE39004
358	358	R-HSA-975163	IRAK2 mediated activation of TAK1 complex upon TLR7/8 or 9 stimulation	10,1605442176871	10	0,00578111946532999	0,0129435375688102	0,0129435375688102		TICAM2	HYPER_DELTAQ_GENE_Whole	6	155	Reactome	45	GSE39004
359	359	R-HSA-9793380	Formation of paraxial mesoderm	6,92764378478664	10	0,01156223893066	0,0135619123891131	0,0135619123891131		LEF1	HYPER_DELTAQ_GENE_Whole	6	155	Reactome	46	GSE39004
360	360	R-HSA-9768919	NPAS4 regulates expression of target genes	13,8552875695733	10	0,00588255648984394	0,0135619123891131	0,0203307623032722		MAPK1, RBFOX3	HYPER_DELTAQ_GENE_Whole	6	155	Reactome	47	GSE39004
361	361	R-HSA-198753	ERK/MAPK targets	6,92764378478664	2	0,0060152266034619	0,0135619123891131	0,0135619123891131		MAPK1	HYPER_DELTAQ_GENE_Whole	6	155	Reactome	48	GSE39004
362	362	R-HSA-937072	TRAF6-mediated induction of TAK1 complex within TLR4 complex	9,52551020408163	10	0,00578111946532999	0,014790412853519	0,014790412853519		TICAM2	HYPER_DELTAQ_GENE_Whole	6	155	Reactome	49	GSE39004
363	363	R-HSA-73980	RNA Polymerase III Transcription Termination	6,62644188110027	4	0,00565043894652833	0,0148521964117951	0,0222643737943818		NFIC	HYPER_DELTAQ_GENE_Whole	6	155	Reactome	50	GSE39004
364	364	R-HSA-112409	RAF-independent MAPK1/3 activation	6,62644188110027	10	0,00588255648984394	0,0148521964117951	0,0311506472093373		MAPK1	HYPER_DELTAQ_GENE_Whole	6	155	Reactome	51	GSE39004
365	365	R-HSA-9634638	Estrogen-dependent nuclear events downstream of ESR-membrane signaling	6,35034013605442	10	0,00578111946532999	0,0162009488941568	0,0339774661782097		MAPK1	HYPER_DELTAQ_GENE_Whole	6	155	Reactome	52	GSE39004
366	366	R-HSA-9637690	Response of Mtb to phagocytosis	6,35034013605442	10	0,00588255648984394	0,0162009488941568	0,0339774661782097		MAPK1	HYPER_DELTAQ_GENE_Whole	6	155	Reactome	53	GSE39004
367	367	R-HSA-982772	Growth hormone receptor signaling	6,35034013605442	2	0,0060152266034619	0,0162009488941568	0,0162009488941568		MAPK1	HYPER_DELTAQ_GENE_Whole	6	155	Reactome	54	GSE39004
368	368	R-HSA-5668599	RHO GTPases Activate NADPH Oxidases	6,35034013605442	2	0,0060152266034619	0,0162009488941568	0,0162009488941568		MAPK1	HYPER_DELTAQ_GENE_Whole	6	155	Reactome	55	GSE39004
369	369	R-HSA-8940973	RUNX2 regulates osteoblast differentiation	6,35034013605442	2	0,0060152266034619	0,0162009488941568	0,0162009488941568		MAPK1	HYPER_DELTAQ_GENE_Whole	6	155	Reactome	56	GSE39004
370	370	R-HSA-166520	Signaling by NTRKs	2,27474870545233	10	0,00578111946532999	0,0169178906347426	0,0169178906347426		FOSL1, MAPK1	HYPER_DELTAQ_GENE_Whole	6	155	Reactome	57	GSE39004
371	371	R-HSA-264870	Caspase-mediated cleavage of cytoskeletal proteins	12,7006802721088	1	0,0054945054945055	0,0174263718575038	0,0174263718575038		PLEC	HYPER_DELTAQ_GENE_Whole	6	155	Reactome	58	GSE39004
372	372	R-HSA-201722	Formation of the beta-catenin:TCF transactivating complex	4,76275510204082	10	0,00606060606060606	0,0174719655423562	0,0290939490116615		LEF1	HYPER_DELTAQ_GENE_Whole	6	155	Reactome	59	GSE39004
373	373	R-HSA-5218921	VEGFR2 mediated cell proliferation	8,02148227712137	10	0,016667181085836	0,0210669293789549	0,0280750307425625		RASA1	HYPER_DELTAQ_GENE_Whole	6	155	Reactome	60	GSE39004
374	374	R-HSA-442742	CREB1 phosphorylation through NMDA receptor-mediated activation of RAS signaling	5,44314868804665	2	0,0060152266034619	0,0221803293299591	0,0221803293299591		MAPK1	HYPER_DELTAQ_GENE_Whole	6	155	Reactome	61	GSE39004
375	375	R-HSA-8980692	RHOA GTPase cycle	2,0735804525892	1	0,0054945054945055	0,0223308700785865	0,0223308700785865		AKAP13, MYO9B	HYPER_DELTAQ_GENE_Whole	6	155	Reactome	62	GSE39004
376	376	R-HSA-5654732	Negative regulation of FGFR3 signaling	5,25545390570021	2	0,0060152266034619	0,0238211885613214	0,0238211885613214		MAPK1	HYPER_DELTAQ_GENE_Whole	6	155	Reactome	63	GSE39004
377	377	R-HSA-9704331	Defective HDR through Homologous Recombination Repair (HRR) due to PALB2 loss of BRCA1 binding function	6,35034013605442	10	0,0113008778930567	0,0242855154277901	0,0242855154277901		ATM	HYPER_DELTAQ_GENE_Whole	6	155	Reactome	64	GSE39004
378	378	R-HSA-9704646	Defective HDR through Homologous Recombination Repair (HRR) due to PALB2 loss of BRCA2/RAD51/RAD51C binding function	6,35034013605442	10	0,0113008778930567	0,0242855154277901	0,0242855154277901		ATM	HYPER_DELTAQ_GENE_Whole	6	155	Reactome	65	GSE39004
379	379	R-HSA-9701192	Defective homologous recombination repair (HRR) due to BRCA1 loss of function	6,35034013605442	10	0,0113008778930567	0,0242855154277901	0,0242855154277901		ATM	HYPER_DELTAQ_GENE_Whole	6	155	Reactome	66	GSE39004
380	380	R-HSA-9701193	Defective homologous recombination repair (HRR) due to PALB2 loss of function	6,35034013605442	10	0,0113008778930567	0,0242855154277901	0,0242855154277901		ATM	HYPER_DELTAQ_GENE_Whole	6	155	Reactome	67	GSE39004
381	381	R-HSA-9709603	Impaired BRCA2 binding to PALB2	6,35034013605442	10	0,0113008778930567	0,0242855154277901	0,0242855154277901		ATM	HYPER_DELTAQ_GENE_Whole	6	155	Reactome	68	GSE39004
382	382	R-HSA-5357786	TNFR1-induced proapoptotic signaling	6,09632653061224	5	0,00584795321637427	0,0263941558375883	0,0263941558375883		TRADD	HYPER_DELTAQ_GENE_Whole	6	155	Reactome	69	GSE39004
383	383	R-HSA-450282	MAPK targets/ Nuclear events mediated by MAP kinases	4,91639236339697	10	0,00588255648984394	0,0272780140945825	0,0408817169049114		MAPK1	HYPER_DELTAQ_GENE_Whole	6	155	Reactome	70	GSE39004
384	384	R-HSA-2173795	Downregulation of SMAD2/3:SMAD4 transcriptional activity	4,91639236339697	2	0,0060152266034619	0,0272780140945825	0,0272780140945825		MAPK1	HYPER_DELTAQ_GENE_Whole	6	155	Reactome	71	GSE39004
385	385	R-HSA-9635486	Infection with Mycobacterium tuberculosis	9,83278472679394	2	0,0060152266034619	0,0272780140945825	0,0272780140945825		MAPK1, msrA	HYPER_DELTAQ_GENE_Whole	6	155	Reactome	72	GSE39004
386	386	R-HSA-5654733	Negative regulation of FGFR4 signaling	4,91639236339697	2	0,0060152266034619	0,0272780140945825	0,0272780140945825		MAPK1	HYPER_DELTAQ_GENE_Whole	6	155	Reactome	73	GSE39004
387	387	R-HSA-8941326	RUNX2 regulates bone development	4,91639236339697	4	0,00555572702861199	0,0272780140945825	0,0408817169049114		MAPK1	HYPER_DELTAQ_GENE_Whole	6	155	Reactome	74	GSE39004
388	388	R-HSA-456926	Thrombin signalling through proteinase activated receptors (PARs)	4,91639236339697	3	0,0065359477124183	0,0272780140945825	0,0408817169049114		MAPK1	HYPER_DELTAQ_GENE_Whole	6	155	Reactome	75	GSE39004
389	389	R-HSA-8853884	Transcriptional Regulation by VENTX	3,81020408163265	10	0,00606060606060606	0,0274629834773125	0,0457198893948511		LEF1	HYPER_DELTAQ_GENE_Whole	6	155	Reactome	76	GSE39004
390	390	R-HSA-5693554	Resolution of D-loop Structures through Synthesis-Dependent Strand Annealing (SDSA)	5,861852433281	10	0,0113008778930567	0,0285902636641794	0,0285902636641794		ATM	HYPER_DELTAQ_GENE_Whole	6	155	Reactome	77	GSE39004
391	391	R-HSA-5357769	Caspase activation via extrinsic apoptotic signalling pathway	11,723704866562	10	0,00823863636363636	0,0285902636641794	0,0399977878120135		TICAM2, TRADD	HYPER_DELTAQ_GENE_Whole	6	155	Reactome	78	GSE39004
392	392	R-HSA-5654726	Negative regulation of FGFR1 signaling	4,76275510204082	2	0,0060152266034619	0,0290939490116615	0,0290939490116615		MAPK1	HYPER_DELTAQ_GENE_Whole	6	155	Reactome	79	GSE39004
393	393	R-HSA-912446	Meiotic recombination	5,64474678760393	9	0,0114285714285714	0,0308738075542786	0,0308738075542786		ATM	HYPER_DELTAQ_GENE_Whole	6	155	Reactome	80	GSE39004
394	394	R-HSA-937041	IKK complex recruitment mediated by RIP1	6,62644188110027	10	0,00578111946532999	0,0311506472093373	0,0311506472093373		TICAM2	HYPER_DELTAQ_GENE_Whole	6	155	Reactome	81	GSE39004
395	395	R-HSA-2559585	Oncogene Induced Senescence	4,48259303721489	10	0,00588255648984394	0,0329007847004612	0,0329007847004612		MAPK1	HYPER_DELTAQ_GENE_Whole	6	155	Reactome	82	GSE39004
396	396	R-HSA-9634815	Transcriptional Regulation by NPAS4	8,96518607442977	10	0,00588255648984394	0,0329007847004612	0,0493041922123104		MAPK1, RBFOX3	HYPER_DELTAQ_GENE_Whole	6	155	Reactome	83	GSE39004
397	397	R-HSA-5693571	Nonhomologous End-Joining (NHEJ)	4,48259303721489	10	0,01156223893066	0,0329007847004612	0,0493041922123104		ATM	HYPER_DELTAQ_GENE_Whole	6	155	Reactome	84	GSE39004
398	398	R-HSA-8953750	Transcriptional Regulation by E2F6	4,48259303721489	10	0,00588255648984394	0,0329007847004612	0,0493041922123104		RNF2	HYPER_DELTAQ_GENE_Whole	6	155	Reactome	85	GSE39004
399	399	R-HSA-5654727	Negative regulation of FGFR2 signaling	4,48259303721489	2	0,0060152266034619	0,0329007847004612	0,0329007847004612		MAPK1	HYPER_DELTAQ_GENE_Whole	6	155	Reactome	86	GSE39004
400	400	R-HSA-6802948	Signaling by high-kinase activity BRAF mutants	4,48259303721489	3	0,0065359477124183	0,0329007847004612	0,0493041922123104		MAPK1	HYPER_DELTAQ_GENE_Whole	6	155	Reactome	87	GSE39004
401	401	R-HSA-187687	Signalling to ERKs	4,48259303721489	2	0,0060152266034619	0,0329007847004612	0,0329007847004612		MAPK1	HYPER_DELTAQ_GENE_Whole	6	155	Reactome	88	GSE39004
402	402	R-HSA-389957	Prefoldin mediated transfer of substrate to CCT/TriC	5,44314868804665	10	0,00578111946532999	0,0332447561609112	0,0332447561609112		PFDN6	HYPER_DELTAQ_GENE_Whole	6	155	Reactome	89	GSE39004
403	403	R-HSA-5357956	TNFR1-induced NFkappaB signaling pathway	5,44314868804665	5	0,00584795321637427	0,0332447561609112	0,0332447561609112		TRADD	HYPER_DELTAQ_GENE_Whole	6	155	Reactome	90	GSE39004
404	404	R-HSA-2559586	DNA Damage/Telomere Stress Induced Senescence	5,25545390570021	10	0,0113008778930567	0,0357030781434127	0,0357030781434127		ATM	HYPER_DELTAQ_GENE_Whole	6	155	Reactome	91	GSE39004
405	405	R-HSA-2173796	SMAD2/SMAD3:SMAD4 heterotrimer regulates transcription	4,23356009070295	10	0,00588255648984394	0,0369408036250109	0,0369408036250109		MAPK1	HYPER_DELTAQ_GENE_Whole	6	155	Reactome	92	GSE39004
406	406	R-HSA-5663213	RHO GTPases Activate WASPs and WAVEs	4,23356009070295	2	0,0060152266034619	0,0369408036250109	0,0369408036250109		MAPK1	HYPER_DELTAQ_GENE_Whole	6	155	Reactome	93	GSE39004
407	407	R-HSA-6804757	Regulation of TP53 Degradation	4,23356009070295	1	0,0065359477124183	0,0369408036250109	0,0369408036250109		ATM	HYPER_DELTAQ_GENE_Whole	6	155	Reactome	94	GSE39004
408	408	R-HSA-6806003	Regulation of TP53 Expression and Degradation	4,11913954771098	1	0,0065359477124183	0,0390482175946735	0,0390482175946735		ATM	HYPER_DELTAQ_GENE_Whole	6	155	Reactome	95	GSE39004
409	409	R-HSA-5674135	MAP2K and MAPK activation	4,01074113856069	2	0,0060152266034619	0,041213880330262	0,041213880330262		MAPK1	HYPER_DELTAQ_GENE_Whole	6	155	Reactome	96	GSE39004
410	410	R-HSA-9656223	Signaling by RAF1 mutants	3,90790162218734	2	0,0060152266034619	0,0434377761551588	0,0434377761551588		MAPK1	HYPER_DELTAQ_GENE_Whole	6	155	Reactome	97	GSE39004
411	411	R-HSA-9031628	NGF-stimulated transcription	3,90790162218734	1	0,0054945054945055	0,0434377761551588	0,0434377761551588		FOSL1	HYPER_DELTAQ_GENE_Whole	6	155	Reactome	98	GSE39004
412	412	R-HSA-5693568	Resolution of D-loop Structures through Holliday Junction Intermediates	4,76275510204082	10	0,0113008778930567	0,0436019710341228	0,0436019710341228		ATM	HYPER_DELTAQ_GENE_Whole	6	155	Reactome	99	GSE39004
413	413	R-HSA-5213460	RIPK1-mediated regulated necrosis	9,52551020408163	5	0,00584795321637427	0,0436019710341228	0,0436019710341228		PELI1, TRADD	HYPER_DELTAQ_GENE_Whole	6	155	Reactome	100	GSE39004
414	414	R-HSA-5675482	Regulation of necroptotic cell death	9,52551020408163	5	0,00584795321637427	0,0436019710341228	0,0436019710341228		PELI1, TRADD	HYPER_DELTAQ_GENE_Whole	6	155	Reactome	101	GSE39004
415	415	R-HSA-5654741	Signaling by FGFR3	3,81020408163265	2	0,0060152266034619	0,0457198893948511	0,0457198893948511		MAPK1	HYPER_DELTAQ_GENE_Whole	6	155	Reactome	102	GSE39004
416	416	R-HSA-5693537	Resolution of D-Loop Structures	4,61842918985776	10	0,0113008778930567	0,0464094732396311	0,0464094732396311		ATM	HYPER_DELTAQ_GENE_Whole	6	155	Reactome	103	GSE39004
417	417	R-HSA-389958	Cooperation of Prefoldin and TriC/CCT in actin and tubulin folding	9,23685837971552	10	0,0113008778930567	0,0464094732396311	0,0464094732396311		PFDN6, TUBA8	HYPER_DELTAQ_GENE_Whole	6	155	Reactome	104	GSE39004
418	418	R-HSA-5654743	Signaling by FGFR4	3,71727227476356	2	0,0060152266034619	0,0480602043769313	0,0480602043769313		MAPK1	HYPER_DELTAQ_GENE_Whole	6	155	Reactome	105	GSE39004
419	419	R-HSA-749476	RNA Polymerase III Abortive And Retractive Initiation	3,71727227476356	1	0,0065359477124183	0,0480602043769313	0,0480602043769313		NFIC	HYPER_DELTAQ_GENE_Whole	6	155	Reactome	106	GSE39004
420	420	R-HSA-74158	RNA Polymerase III Transcription	3,71727227476356	1	0,0065359477124183	0,0480602043769313	0,0480602043769313		NFIC	HYPER_DELTAQ_GENE_Whole	6	155	Reactome	107	GSE39004
421	421	R-HSA-210991	Basigin interactions	6,09632653061224	2	0,00550968368647927	0,04920168409783	0,04920168409783		SLC3A2	HYPER_DELTAQ_GENE_Whole	6	155	Reactome	108	GSE39004
422	422	R-HSA-9709570	Impaired BRCA2 binding to RAD51	4,48259303721489	10	0,0113008778930567	0,0493041922123104	0,0493041922123104		ATM	HYPER_DELTAQ_GENE_Whole	6	155	Reactome	109	GSE39004
423	423	R-HSA-186763	Downstream signal transduction	5,25545390570021	7	0,0114285714285714	0,0499441578027198	0,0499441578027198		RASA1	HYPER_DELTAQ_GENE_Whole	6	155	Reactome	110	GSE39004
424	424	R-HSA-937039	IRAK1 recruits IKK complex	89,616	10	0,0217391304347826	0,000349038482289817	0,000349038482289817		PELI1	HYPER_DELTAQ_GENE_1stExon	7	25	Reactome	1	GSE39004
425	425	R-HSA-975144	IRAK1 recruits IKK complex upon TLR7/8 or 9 stimulation	89,616	10	0,0217391304347826	0,000349038482289817	0,000349038482289817		PELI1	HYPER_DELTAQ_GENE_1stExon	7	25	Reactome	2	GSE39004
426	426	R-HSA-9634285	Constitutive Signaling by Overexpressed ERBB2	89,616	8	0,0217391304347826	0,000349038482289817	0,00116290769062096		NRAS	HYPER_DELTAQ_GENE_1stExon	7	25	Reactome	3	GSE39004
427	427	R-HSA-9028731	Activated NTRK2 signals through FRS2 and FRS3	81,4690909090909	8	0,0217391304347826	0,00042658989107005	0,00142120470593283		NRAS	HYPER_DELTAQ_GENE_1stExon	7	25	Reactome	4	GSE39004
428	428	R-HSA-8851805	MET activates RAS signaling	81,4690909090909	8	0,0217391304347826	0,00042658989107005	0,00142120470593283		NRAS	HYPER_DELTAQ_GENE_1stExon	7	25	Reactome	5	GSE39004
429	429	R-HSA-5655291	Signaling by FGFR4 in disease	81,4690909090909	8	0,0217391304347826	0,00042658989107005	0,00142120470593283		NRAS	HYPER_DELTAQ_GENE_1stExon	7	25	Reactome	6	GSE39004
430	430	R-HSA-9673770	Signaling by PDGFRA extracellular domain mutants	74,68	8	0,0217391304347826	0,000511892631209723	0,00170529335819542		NRAS	HYPER_DELTAQ_GENE_1stExon	7	25	Reactome	7	GSE39004
431	431	R-HSA-9673767	Signaling by PDGFRA transmembrane, juxtamembrane and kinase domain mutants	74,68	8	0,0217391304347826	0,000511892631209723	0,00170529335819542		NRAS	HYPER_DELTAQ_GENE_1stExon	7	25	Reactome	8	GSE39004
432	432	R-HSA-179812	GRB2 events in EGFR signaling	68,9353846153846	10	0,0434782608695652	0,000604946010069095	0,00120949596285238		NRAS	HYPER_DELTAQ_GENE_1stExon	7	25	Reactome	9	GSE39004
433	433	R-HSA-171007	p38MAPK events	68,9353846153846	8	0,0217391304347826	0,000604946010069095	0,00201516673028482		NRAS	HYPER_DELTAQ_GENE_1stExon	7	25	Reactome	10	GSE39004
434	434	R-HSA-180336	SHC1 events in EGFR signaling	64,0114285714286	10	0,0434782608695652	0,000705749335008418	0,00141099461398996		NRAS	HYPER_DELTAQ_GENE_1stExon	7	25	Reactome	11	GSE39004
435	435	R-HSA-9027284	Erythropoietin activates RAS	64,0114285714286	8	0,0217391304347826	0,000705749335008418	0,00235081790600418		NRAS	HYPER_DELTAQ_GENE_1stExon	7	25	Reactome	12	GSE39004
436	436	R-HSA-8849471	PTK6 Regulates RHO GTPases, RAS GTPase and MAP kinases	64,0114285714286	8	0,0217391304347826	0,000705749335008418	0,00235081790600418		NRAS	HYPER_DELTAQ_GENE_1stExon	7	25	Reactome	13	GSE39004
437	437	R-HSA-1250347	SHC1 events in ERBB4 signaling	64,0114285714286	8	0,0217391304347826	0,000705749335008418	0,00235081790600418		NRAS	HYPER_DELTAQ_GENE_1stExon	7	25	Reactome	14	GSE39004
438	438	R-HSA-5637810	Constitutive Signaling by EGFRvIII	59,744	10	0,0434782608695652	0,000814301913387954	0,00162797377784524		NRAS	HYPER_DELTAQ_GENE_1stExon	7	25	Reactome	15	GSE39004
439	439	R-HSA-5637812	Signaling by EGFRvIII in Cancer	59,744	10	0,0434782608695652	0,000814301913387954	0,00162797377784524		NRAS	HYPER_DELTAQ_GENE_1stExon	7	25	Reactome	16	GSE39004
440	440	R-HSA-9665348	Signaling by ERBB2 ECD mutants	59,744	10	0,0434782608695652	0,000814301913387954	0,00162797377784524		NRAS	HYPER_DELTAQ_GENE_1stExon	7	25	Reactome	17	GSE39004
441	441	R-HSA-1963640	GRB2 events in ERBB2 signaling	56,01	10	0,0434782608695652	0,000930603052567956	0,001860430686271		NRAS	HYPER_DELTAQ_GENE_1stExon	7	25	Reactome	18	GSE39004
442	442	R-HSA-9703648	Signaling by FLT3 ITD and TKD mutants	56,01	8	0,0217391304347826	0,000930603052567956	0,00309942600818031		NRAS	HYPER_DELTAQ_GENE_1stExon	7	25	Reactome	19	GSE39004
443	443	R-HSA-9034015	Signaling by NTRK3 (TRKC)	52,7152941176471	8	0,0217391304347826	0,00105465205990868	0,00351236910687812		NRAS	HYPER_DELTAQ_GENE_1stExon	7	25	Reactome	20	GSE39004
444	444	R-HSA-881907	Gastrin-CREB signalling pathway via PKC and MAPK	49,7866666666667	10	0,0434782608695652	0,0011864482427704	0,00237176666517275		NRAS	HYPER_DELTAQ_GENE_1stExon	7	25	Reactome	21	GSE39004
445	445	R-HSA-5654704	SHC-mediated cascade:FGFR3	49,7866666666667	8	0,0217391304347826	0,0011864482427704	0,00395106235368787		NRAS	HYPER_DELTAQ_GENE_1stExon	7	25	Reactome	22	GSE39004
446	446	R-HSA-210993	Tie2 Signaling	49,7866666666667	8	0,0217391304347826	0,0011864482427704	0,00395106235368787		NRAS	HYPER_DELTAQ_GENE_1stExon	7	25	Reactome	23	GSE39004
447	447	R-HSA-1236382	Constitutive Signaling by Ligand-Responsive EGFR Cancer Variants	47,1663157894737	10	0,0434782608695652	0,00132599090851335	0,00265064020028192		NRAS	HYPER_DELTAQ_GENE_1stExon	7	25	Reactome	24	GSE39004
448	448	R-HSA-5637815	Signaling by Ligand-Responsive EGFR Variants in Cancer	47,1663157894737	10	0,0434782608695652	0,00132599090851335	0,00265064020028192		NRAS	HYPER_DELTAQ_GENE_1stExon	7	25	Reactome	25	GSE39004
449	449	R-HSA-9703465	Signaling by FLT3 fusion proteins	47,1663157894737	8	0,0217391304347826	0,00132599090851335	0,00441549883704715		NRAS	HYPER_DELTAQ_GENE_1stExon	7	25	Reactome	26	GSE39004
450	450	R-HSA-5218921	VEGFR2 mediated cell proliferation	47,1663157894737	8	0,0217391304347826	0,00132599090851335	0,00441549883704715		NRAS	HYPER_DELTAQ_GENE_1stExon	7	25	Reactome	27	GSE39004
451	451	R-HSA-5654706	FRS-mediated FGFR3 signaling	44,808	8	0,0217391304347826	0,00147327936449781	0,00490567164632022		NRAS	HYPER_DELTAQ_GENE_1stExon	7	25	Reactome	28	GSE39004
452	452	R-HSA-9648002	RAS processing	44,808	8	0,0217391304347826	0,00147327936449781	0,00490567164632022		NRAS	HYPER_DELTAQ_GENE_1stExon	7	25	Reactome	29	GSE39004
453	453	R-HSA-442982	Ras activation upon Ca2+ influx through NMDA receptor	44,808	8	0,0217391304347826	0,00147327936449781	0,00490567164632022		NRAS	HYPER_DELTAQ_GENE_1stExon	7	25	Reactome	30	GSE39004
454	454	R-HSA-5654719	SHC-mediated cascade:FGFR4	44,808	8	0,0217391304347826	0,00147327936449781	0,00490567164632022		NRAS	HYPER_DELTAQ_GENE_1stExon	7	25	Reactome	31	GSE39004
455	455	R-HSA-9669938	Signaling by KIT in disease	44,808	8	0,0217391304347826	0,00147327936449781	0,00490567164632022		NRAS	HYPER_DELTAQ_GENE_1stExon	7	25	Reactome	32	GSE39004
456	456	R-HSA-9671555	Signaling by PDGFR in disease	44,808	8	0,0217391304347826	0,00147327936449781	0,00490567164632022		NRAS	HYPER_DELTAQ_GENE_1stExon	7	25	Reactome	33	GSE39004
457	457	R-HSA-9670439	Signaling by phosphorylated juxtamembrane, extracellular and kinase domain KIT mutants	44,808	8	0,0217391304347826	0,00147327936449781	0,00490567164632022		NRAS	HYPER_DELTAQ_GENE_1stExon	7	25	Reactome	34	GSE39004
458	458	R-HSA-167044	Signalling to RAS	44,808	8	0,0217391304347826	0,00147327936449781	0,00490567164632022		NRAS	HYPER_DELTAQ_GENE_1stExon	7	25	Reactome	35	GSE39004
459	459	R-HSA-9665686	Signaling by ERBB2 TMD/JMD mutants	42,6742857142857	10	0,0434782608695652	0,00162831291808401	0,00325478452479123		NRAS	HYPER_DELTAQ_GENE_1stExon	7	25	Reactome	36	GSE39004
460	460	R-HSA-5621575	CD209 (DC-SIGN) signaling	42,6742857142857	8	0,0217391304347826	0,00162831291808401	0,00542157387179802		NRAS	HYPER_DELTAQ_GENE_1stExon	7	25	Reactome	37	GSE39004
461	461	R-HSA-5654688	SHC-mediated cascade:FGFR1	42,6742857142857	8	0,0217391304347826	0,00162831291808401	0,00542157387179802		NRAS	HYPER_DELTAQ_GENE_1stExon	7	25	Reactome	38	GSE39004
462	462	R-HSA-1250196	SHC1 events in ERBB2 signaling	40,7345454545455	10	0,0434782608695652	0,00179109087663223	0,00358004977993767		NRAS	HYPER_DELTAQ_GENE_1stExon	7	25	Reactome	39	GSE39004
463	463	R-HSA-5654712	FRS-mediated FGFR4 signaling	40,7345454545455	8	0,0217391304347826	0,00179109087663223	0,00596319860469812		NRAS	HYPER_DELTAQ_GENE_1stExon	7	25	Reactome	40	GSE39004
464	464	R-HSA-5655332	Signaling by FGFR3 in disease	40,7345454545455	8	0,0217391304347826	0,00179109087663223	0,00596319860469812		NRAS	HYPER_DELTAQ_GENE_1stExon	7	25	Reactome	41	GSE39004
465	465	R-HSA-5654693	FRS-mediated FGFR1 signaling	38,9634782608696	8	0,0217391304347826	0,00196161254750273	0,00653053893716463		NRAS	HYPER_DELTAQ_GENE_1stExon	7	25	Reactome	42	GSE39004
466	466	R-HSA-5654699	SHC-mediated cascade:FGFR2	38,9634782608696	8	0,0217391304347826	0,00196161254750273	0,00653053893716463		NRAS	HYPER_DELTAQ_GENE_1stExon	7	25	Reactome	43	GSE39004
467	467	R-HSA-9664565	Signaling by ERBB2 KD Mutants	37,34	10	0,0434782608695652	0,00213987723805574	0,0042769526417713		NRAS	HYPER_DELTAQ_GENE_1stExon	7	25	Reactome	44	GSE39004
468	468	R-HSA-1643713	Signaling by EGFR in Cancer	35,8464	10	0,0434782608695652	0,00232588425565155	0,00464858471531793		NRAS	HYPER_DELTAQ_GENE_1stExon	7	25	Reactome	45	GSE39004
469	469	R-HSA-5654708	Downstream signaling of activated FGFR3	35,8464	8	0,0217391304347826	0,00232588425565155	0,00774233877400569		NRAS	HYPER_DELTAQ_GENE_1stExon	7	25	Reactome	46	GSE39004
470	470	R-HSA-5654700	FRS-mediated FGFR2 signaling	35,8464	8	0,0217391304347826	0,00232588425565155	0,00774233877400569		NRAS	HYPER_DELTAQ_GENE_1stExon	7	25	Reactome	47	GSE39004
471	471	R-HSA-9006335	Signaling by Erythropoietin	35,8464	8	0,0217391304347826	0,00232588425565155	0,00774233877400569		NRAS	HYPER_DELTAQ_GENE_1stExon	7	25	Reactome	48	GSE39004
472	472	R-HSA-9006115	Signaling by NTRK2 (TRKB)	35,8464	8	0,0217391304347826	0,00232588425565155	0,00774233877400569		NRAS	HYPER_DELTAQ_GENE_1stExon	7	25	Reactome	49	GSE39004
473	473	R-HSA-5218921	VEGFR2 mediated cell proliferation	65,5087719298245	10	0,0363636363636364	1,88322473728714e-06	0,00186129078221212		PRKCD, RASA1	HYPER_DELTAQ_GENE_TSS200	8	39	Reactome	1	GSE39004
474	474	R-HSA-8849471	PTK6 Regulates RHO GTPases, RAS GTPase and MAP kinases	44,452380952381	8	0,0169034090909091	0,00198061031332027	0,00198061031332027		RASA1	HYPER_DELTAQ_GENE_TSS200	8	39	Reactome	2	GSE39004
475	475	R-HSA-1250196	SHC1 events in ERBB2 signaling	28,2878787878788	10	0,0161458333333333	0,00251415067582737	0,00502530870496643		PRKCD	HYPER_DELTAQ_GENE_TSS200	8	39	Reactome	3	GSE39004
476	476	R-HSA-5668599	RHO GTPases Activate NADPH Oxidases	25,9305555555556	2	0,015	0,00300374139270999	0,00300374139270999		PRKCD	HYPER_DELTAQ_GENE_TSS200	8	39	Reactome	4	GSE39004
477	477	R-HSA-186763	Downstream signal transduction	21,4597701149425	10	0,0161458333333333	0,00441788922724397	0,00882867938529261		RASA1	HYPER_DELTAQ_GENE_TSS200	8	39	Reactome	5	GSE39004
478	478	R-HSA-6803529	FGFR2 alternative splicing	23,9358974358974	8	0,0169034090909091	0,00706855548757125	0,00706855548757125		HNRNPF	HYPER_DELTAQ_GENE_TSS200	8	39	Reactome	6	GSE39004
479	479	R-HSA-6804757	Regulation of TP53 Degradation	27,0579710144928	10	0,0190812081750769	3,90428207899001e-05	0,0154376518124161	PPP2CB	CCNG1	HYPER_DELTAQ_GENE_TSS1500	9	48	Reactome	1	GSE39004
480	480	R-HSA-6806003	Regulation of TP53 Expression and Degradation	26,3266745005875	10	0,0190812081750769	4,24849275923917e-05	0,0163188311538539	PPP2CB	CCNG1	HYPER_DELTAQ_GENE_TSS1500	9	48	Reactome	2	GSE39004
481	481	R-HSA-2465910	MASTL Facilitates Mitotic Progression	48,704347826087	9	0,0099009900990099	0,00110439809058656	0,00184022526697647	PPP2CB		HYPER_DELTAQ_GENE_TSS1500	9	48	Reactome	3	GSE39004
482	482	R-HSA-5467337	APC truncation mutants have impaired AXIN binding	34,7888198757764	9	0,0103092783505155	0,00111680210640007	0,00372001539208981	PPP2CB		HYPER_DELTAQ_GENE_TSS1500	9	48	Reactome	4	GSE39004
483	483	R-HSA-5467340	AXIN missense mutants destabilize the destruction complex	34,7888198757764	9	0,0103092783505155	0,00111680210640007	0,00372001539208981	PPP2CB		HYPER_DELTAQ_GENE_TSS1500	9	48	Reactome	5	GSE39004
484	484	R-HSA-4839748	Signaling by AMER1 mutants	34,7888198757764	9	0,0103092783505155	0,00111680210640007	0,00372001539208981	PPP2CB		HYPER_DELTAQ_GENE_TSS1500	9	48	Reactome	6	GSE39004
485	485	R-HSA-4839744	Signaling by APC mutants	34,7888198757764	9	0,0103092783505155	0,00111680210640007	0,00372001539208981	PPP2CB		HYPER_DELTAQ_GENE_TSS1500	9	48	Reactome	7	GSE39004
486	486	R-HSA-4839735	Signaling by AXIN mutants	34,7888198757764	9	0,0103092783505155	0,00111680210640007	0,00372001539208981	PPP2CB		HYPER_DELTAQ_GENE_TSS1500	9	48	Reactome	8	GSE39004
487	487	R-HSA-5467348	Truncations of AMER1 destabilize the destruction complex	34,7888198757764	9	0,0103092783505155	0,00111680210640007	0,00372001539208981	PPP2CB		HYPER_DELTAQ_GENE_TSS1500	9	48	Reactome	9	GSE39004
488	488	R-HSA-5358747	CTNNB1 S33 mutants aren't phosphorylated	32,4695652173913	9	0,0103092783505155	0,00128857945308078	0,00429194214064084	PPP2CB		HYPER_DELTAQ_GENE_TSS1500	9	48	Reactome	10	GSE39004
489	489	R-HSA-5358749	CTNNB1 S37 mutants aren't phosphorylated	32,4695652173913	9	0,0103092783505155	0,00128857945308078	0,00429194214064084	PPP2CB		HYPER_DELTAQ_GENE_TSS1500	9	48	Reactome	11	GSE39004
490	490	R-HSA-5358751	CTNNB1 S45 mutants aren't phosphorylated	32,4695652173913	9	0,0103092783505155	0,00128857945308078	0,00429194214064084	PPP2CB		HYPER_DELTAQ_GENE_TSS1500	9	48	Reactome	12	GSE39004
491	491	R-HSA-5358752	CTNNB1 T41 mutants aren't phosphorylated	32,4695652173913	9	0,0103092783505155	0,00128857945308078	0,00429194214064084	PPP2CB		HYPER_DELTAQ_GENE_TSS1500	9	48	Reactome	13	GSE39004
492	492	R-HSA-4839743	Signaling by CTNNB1 phospho-site mutants	32,4695652173913	9	0,0103092783505155	0,00128857945308078	0,00429194214064084	PPP2CB		HYPER_DELTAQ_GENE_TSS1500	9	48	Reactome	14	GSE39004
493	493	R-HSA-5339716	Signaling by GSK3beta mutants	32,4695652173913	9	0,0103092783505155	0,00128857945308078	0,00429194214064084	PPP2CB		HYPER_DELTAQ_GENE_TSS1500	9	48	Reactome	15	GSE39004
494	494	R-HSA-9634600	Regulation of glycolysis by fructose 2,6-bisphosphate metabolism	40,5869565217391	9	0,0099009900990099	0,00161959101505374	0,00269851506759121	PPP2CB		HYPER_DELTAQ_GENE_TSS1500	9	48	Reactome	16	GSE39004
495	495	R-HSA-196299	Beta-catenin phosphorylation cascade	28,6496163682864	9	0,0103092783505155	0,00166891782053346	0,00555809410287184	PPP2CB		HYPER_DELTAQ_GENE_TSS1500	9	48	Reactome	17	GSE39004
496	496	R-HSA-432142	Platelet sensitization by LDL	28,6496163682864	9	0,0103092783505155	0,00166891782053346	0,00555809410287184	PPP2CB		HYPER_DELTAQ_GENE_TSS1500	9	48	Reactome	18	GSE39004
497	497	R-HSA-9796292	Formation of axial mesoderm	37,4648829431438	10	0,0199009900990099	0,00191394815693281	0,00191394815693281		LEF1	HYPER_DELTAQ_GENE_TSS1500	9	48	Reactome	19	GSE39004
498	498	R-HSA-202670	ERKs are inactivated	37,4648829431438	9	0,0099009900990099	0,00191394815693281	0,00318886938675271	PPP2CB		HYPER_DELTAQ_GENE_TSS1500	9	48	Reactome	20	GSE39004
499	499	R-HSA-113501	Inhibition of replication initiation of damaged DNA by RB1/E2F1	37,4648829431438	9	0,0099009900990099	0,00191394815693281	0,00318886938675271	PPP2CB		HYPER_DELTAQ_GENE_TSS1500	9	48	Reactome	21	GSE39004
500	500	R-HSA-8849471	PTK6 Regulates RHO GTPases, RAS GTPase and MAP kinases	34,7888198757764	2	0,00798079807980798	0,0022328065771459	0,0244907966439768		RASA1	HYPER_DELTAQ_GENE_TSS1500	9	48	Reactome	22	GSE39004
501	501	R-HSA-3232118	SUMOylation of transcription factors	24,3521739130435	10	0,00995049504950495	0,00233136811608513	0,00466023864449477		MITF	HYPER_DELTAQ_GENE_TSS1500	9	48	Reactome	23	GSE39004
502	502	R-HSA-9754189	Germ layer formation at gastrulation	32,4695652173913	10	0,0199009900990099	0,00257616189498777	0,00257616189498777		LEF1	HYPER_DELTAQ_GENE_TSS1500	9	48	Reactome	24	GSE39004
503	503	R-HSA-389513	CTLA4 inhibitory signaling	23,1925465838509	9	0,0103092783505155	0,0025766985622069	0,00857928561839225	PPP2CB		HYPER_DELTAQ_GENE_TSS1500	9	48	Reactome	25	GSE39004
504	504	R-HSA-1295596	Spry regulation of FGF signaling	30,4402173913043	9	0,0099009900990099	0,00294400973004671	0,0049046386909109	PPP2CB		HYPER_DELTAQ_GENE_TSS1500	9	48	Reactome	26	GSE39004
505	505	R-HSA-427389	ERCC6 (CSB) and EHMT2 (G9a) positively regulate rRNA expression	28,6496163682864	9	0,010752688172043	0,00333634570220464	0,00833341979824524		CHD4	HYPER_DELTAQ_GENE_TSS1500	9	48	Reactome	27	GSE39004
506	506	R-HSA-5218921	VEGFR2 mediated cell proliferation	25,6338672768879	10	0,0101020408163265	0,00419446453881284	0,0459527339114385		RASA1	HYPER_DELTAQ_GENE_TSS1500	9	48	Reactome	28	GSE39004
507	507	R-HSA-4641265	Repression of WNT target genes	37,4648829431438	2	0,00933645996178565	0,00478173829235161	0,00478173829235161		LEF1	HYPER_DELTAQ_GENE_TSS1500	9	48	Reactome	29	GSE39004
508	508	R-HSA-186763	Downstream signal transduction	16,7946026986507	10	0,0198039215686275	0,00498043055585022	0,00498043055585022		RASA1	HYPER_DELTAQ_GENE_TSS1500	9	48	Reactome	30	GSE39004
509	509	R-HSA-9793380	Formation of paraxial mesoderm	22,1383399209486	10	0,0102566799915843	0,0056651943358952	0,0094363712897149		LEF1	HYPER_DELTAQ_GENE_TSS1500	9	48	Reactome	31	GSE39004
510	510	R-HSA-113510	E2F mediated regulation of DNA replication	22,1383399209486	9	0,0099009900990099	0,0056651943358952	0,0094363712897149	PPP2CB		HYPER_DELTAQ_GENE_TSS1500	9	48	Reactome	32	GSE39004
511	511	R-HSA-198753	ERK/MAPK targets	22,1383399209486	9	0,0099009900990099	0,0056651943358952	0,0094363712897149	PPP2CB		HYPER_DELTAQ_GENE_TSS1500	9	48	Reactome	33	GSE39004
512	512	R-HSA-4641262	Disassembly of the destruction complex and recruitment of AXIN to the membrane	15,711079943899	9	0,0103092783505155	0,0057038479279112	0,018980027422179	PPP2CB		HYPER_DELTAQ_GENE_TSS1500	9	48	Reactome	34	GSE39004
513	513	R-HSA-180024	DARPP-32 events	20,2934782608696	9	0,0099009900990099	0,00676799747781067	0,0112726114595522	PPP2CB		HYPER_DELTAQ_GENE_TSS1500	9	48	Reactome	35	GSE39004
514	514	R-HSA-5673000	RAF activation	14,3248081841432	9	0,010752688172043	0,0068808016443866	0,0228923481621773	PPP2CB		HYPER_DELTAQ_GENE_TSS1500	9	48	Reactome	36	GSE39004
515	515	R-HSA-4791275	Signaling by WNT in cancer	14,3248081841432	9	0,0103092783505155	0,0068808016443866	0,0228923481621773	PPP2CB		HYPER_DELTAQ_GENE_TSS1500	9	48	Reactome	37	GSE39004
516	516	R-HSA-69273	Cyclin A/B1/B2 associated events during G2/M transition	19,4817391304348	9	0,0099009900990099	0,00735608089773731	0,0122517441000059	PPP2CB		HYPER_DELTAQ_GENE_TSS1500	9	48	Reactome	38	GSE39004
517	517	R-HSA-5654732	Negative regulation of FGFR3 signaling	16,7946026986507	9	0,0099009900990099	0,00995285809955599	0,0165747700897541	PPP2CB		HYPER_DELTAQ_GENE_TSS1500	9	48	Reactome	39	GSE39004
518	518	R-HSA-6804758	Regulation of TP53 Activity through Acetylation	16,2347826086957	8	0,010478384902348	0,0106631413968286	0,0495957184352372		CHD4	HYPER_DELTAQ_GENE_TSS1500	9	48	Reactome	40	GSE39004
519	519	R-HSA-5675221	Negative regulation of MAPK pathway	11,3265925176946	9	0,0103092783505155	0,0110725457278046	0,0368184905590484	PPP2CB		HYPER_DELTAQ_GENE_TSS1500	9	48	Reactome	41	GSE39004
520	520	R-HSA-450282	MAPK targets/ Nuclear events mediated by MAP kinases	15,711079943899	9	0,0099009900990099	0,0113978515403719	0,018980027422179	PPP2CB		HYPER_DELTAQ_GENE_TSS1500	9	48	Reactome	42	GSE39004
521	521	R-HSA-5654733	Negative regulation of FGFR4 signaling	15,711079943899	9	0,0099009900990099	0,0113978515403719	0,018980027422179	PPP2CB		HYPER_DELTAQ_GENE_TSS1500	9	48	Reactome	43	GSE39004
522	522	R-HSA-5654726	Negative regulation of FGFR1 signaling	15,2201086956522	9	0,0099009900990099	0,0121569841544714	0,020243553953236	PPP2CB		HYPER_DELTAQ_GENE_TSS1500	9	48	Reactome	44	GSE39004
523	523	R-HSA-389958	Cooperation of Prefoldin and TriC/CCT in actin and tubulin folding	14,7588932806324	4	0,0080091533180778	0,0129405348637062	0,0215476645049378		PFDN6	HYPER_DELTAQ_GENE_TSS1500	9	48	Reactome	45	GSE39004
524	524	R-HSA-8953750	Transcriptional Regulation by E2F6	14,3248081841432	9	0,0103092783505155	0,0137484992929488	0,0228923481621773		RNF2	HYPER_DELTAQ_GENE_TSS1500	9	48	Reactome	46	GSE39004
525	525	R-HSA-5654727	Negative regulation of FGFR2 signaling	14,3248081841432	9	0,0099009900990099	0,0137484992929488	0,0228923481621773	PPP2CB		HYPER_DELTAQ_GENE_TSS1500	9	48	Reactome	47	GSE39004
526	526	R-HSA-3928662	EPHB-mediated forward signaling	14,3248081841432	2	0,00665349143610013	0,0137484992929488	0,0479824409690404		RASA1	HYPER_DELTAQ_GENE_TSS1500	9	48	Reactome	48	GSE39004
527	527	R-HSA-8939243	RUNX1 interacts with co-factors whose precise effect on RUNX1 targets is not known	13,1633372502938	10	0,0198039215686275	0,0163188311538539	0,0163188311538539		RNF2	HYPER_DELTAQ_GENE_TSS1500	9	48	Reactome	49	GSE39004
528	528	R-HSA-9735869	SARS-CoV-1 modulates host translation machinery	12,8169336384439	5	0,0099009900990099	0,0172244067177259	0,0172244067177259		RPS18	HYPER_DELTAQ_GENE_TSS1500	9	48	Reactome	50	GSE39004
529	529	R-HSA-5654741	Signaling by FGFR3	12,1760869565217	9	0,0102040816326531	0,0191087290184281	0,0318118742605095	PPP2CB		HYPER_DELTAQ_GENE_TSS1500	9	48	Reactome	51	GSE39004
530	530	R-HSA-6803529	FGFR2 alternative splicing	18,7324414715719	3	0,010752688172043	0,0198930899614582	0,0278304390805812		HNRNPF	HYPER_DELTAQ_GENE_TSS1500	9	48	Reactome	52	GSE39004
531	531	R-HSA-5654743	Signaling by FGFR4	11,8791092258749	9	0,0102040816326531	0,0200874670088201	0,0334402641565776	PPP2CB		HYPER_DELTAQ_GENE_TSS1500	9	48	Reactome	53	GSE39004
532	532	R-HSA-73762	RNA Polymerase I Transcription Initiation	11,0691699604743	9	0,010752688172043	0,0231699358676946	0,0231699358676946		CHD4	HYPER_DELTAQ_GENE_TSS1500	9	48	Reactome	54	GSE39004
533	533	R-HSA-69231	Cyclin D associated events in G1	10,3626271970398	9	0,0099009900990099	0,0264716952451758	0,0440604246027153	PPP2CB		HYPER_DELTAQ_GENE_TSS1500	9	48	Reactome	55	GSE39004
534	534	R-HSA-69236	G1 Phase	10,3626271970398	9	0,0099009900990099	0,0264716952451758	0,0440604246027153	PPP2CB		HYPER_DELTAQ_GENE_TSS1500	9	48	Reactome	56	GSE39004
535	535	R-HSA-8853884	Transcriptional Regulation by VENTX	12,1760869565217	10	0,00995049504950495	0,0318118742605095	0,0318118742605095		LEF1	HYPER_DELTAQ_GENE_TSS1500	9	48	Reactome	57	GSE39004
536	536	R-HSA-3769402	Deactivation of the beta-catenin transactivating complex	11,5962732919255	10	0,00995049504950495	0,0351091398900652	0,0351091398900652		LEF1	HYPER_DELTAQ_GENE_TSS1500	9	48	Reactome	58	GSE39004
537	537	R-HSA-210745	Regulation of gene expression in beta cells	46,3850931677019	9	0,00813008130081301	7,2887792820884e-07	7,2887792820884e-07		PAX6, PDX1	HYPER_DELTAQ_GENE_Body	10	48	Reactome	1	GSE39004
538	538	R-HSA-186712	Regulation of beta-cell development	34,7888198757764	9	0,00813008130081301	6,2913673803289e-06	6,2913673803289e-06		ONECUT3, PAX6, PDX1	HYPER_DELTAQ_GENE_Body	10	48	Reactome	2	GSE39004
539	539	R-HSA-2559585	Oncogene Induced Senescence	14,3248081841432	10	0,00833854492391078	0,0068808016443866	0,0343058302181862		ETS1	HYPER_DELTAQ_GENE_Body	10	48	Reactome	3	GSE39004
540	540	R-HSA-9609736	Assembly and cell surface presentation of NMDA receptors	19,4817391304348	10	0,00813008130081301	0,00735608089773731	0,00735608089773731		NBEA	HYPER_DELTAQ_GENE_Body	10	48	Reactome	4	GSE39004
541	541	R-HSA-210991	Basigin interactions	19,4817391304348	1	0,00746268656716418	0,00735608089773731	0,00735608089773731		SLC3A2	HYPER_DELTAQ_GENE_Body	10	48	Reactome	5	GSE39004
542	542	R-HSA-111465	Apoptotic cleavage of cellular proteins	12,8169336384439	1	0,00854700854700855	0,0172244067177259	0,0172244067177259		PLEC	HYPER_DELTAQ_GENE_Body	10	48	Reactome	6	GSE39004
543	543	R-HSA-8864260	Transcriptional regulation by the AP-2 (TFAP2) family of transcription factors	14,3248081841432	10	0,00813008130081301	0,0343058302181862	0,0479824409690404		TFAP2D	HYPER_DELTAQ_GENE_Body	10	48	Reactome	7	GSE39004
544	544	R-HSA-9013149	RAC1 GTPase cycle	1,83271876061868	10	0,0188709103137239	2,52364004037517e-10	0,0491410357900092		ABR, ARHGAP35, ARHGAP44, ARHGEF18, BAIAP2L1, CYFIP1, DOCK1, DOCK4, KALRN, MYO9B, PREX1, RAC1, TIAM2	HYPER_HYPO_DELTAQ_GENE_Whole	11	984	Reactome	1	GSE39004
545	545	R-HSA-194315	Signaling by Rho GTPases	1,44280767348321	10	0,0493225987966931	4,4728345591047e-10	9,66287847412817e-05		ABR, AKAP13, ANKFY1, ARHGAP35, ARHGAP44, ARHGEF16, ARHGEF18, ARHGEF26, ARHGEF28, B9D2, BAIAP2L1, CDC20, CDC42BPB, CENPN, CYFIP1, DOCK1, DOCK4, HGS, HSP90AA1, ITSN2, KALRN, MAD1L1, MAPK1, MYH11, MYO9B, PLXND1, PREX1, PTK2, RAC1, RCC2, SEC13, STK38, TIAM2, WWP2, ZAP70	HYPER_HYPO_DELTAQ_GENE_Whole	11	984	Reactome	2	GSE39004
546	546	R-HSA-9006934	Signaling by Receptor Tyrosine Kinases	1,51287060963202	10	0,0809193121693122	5,44353381373053e-10	1,05719005594822e-08		ARF6, ATP6V0A4, ATP6V1G2, ATP6V1H, BCAR1, COL9A3, CUL5, CYFIP1, DNM1, DOCK1, ELMO1, FGF22, FGFR1, FOSL1, GRAP, HGFAC, HGS, HNRNPF, HPN, HSP90AA1, IGF1R, LAMB3, MAPK1, PLAT, PRR5, PTK2, RAC1, RASA1, SH2B2, SHB	HYPER_HYPO_DELTAQ_GENE_Whole	11	984	Reactome	3	GSE39004
547	547	R-HSA-9716542	Signaling by Rho GTPases, Miro GTPases and RHOBTB3	1,44663784908435	10	0,0493225987966931	6,60089407117161e-10	0,000143856554293804		ABR, AKAP13, ANKFY1, ARHGAP35, ARHGAP44, ARHGEF16, ARHGEF18, ARHGEF26, ARHGEF28, B9D2, BAIAP2L1, CDC20, CDC42BPB, CENPN, CYFIP1, DOCK1, DOCK4, HGS, HSP90AA1, HTR7, ITSN2, KALRN, MAD1L1, MAPK1, MYH11, MYO9B, PLXND1, PREX1, PTK2, RAC1, RCC2, SEC13, STK38, TIAM2, WWP2, ZAP70	HYPER_HYPO_DELTAQ_GENE_Whole	11	984	Reactome	4	GSE39004
548	548	R-HSA-9012999	RHO GTPase cycle	1,49088582324486	10	0,0464181286549708	6,98366830541949e-10	8,65924551773948e-05		ABR, AKAP13, ANKFY1, ARHGAP35, ARHGAP44, ARHGEF16, ARHGEF18, ARHGEF26, ARHGEF28, BAIAP2L1, CDC42BPB, CYFIP1, DOCK1, DOCK4, HGS, HSP90AA1, ITSN2, KALRN, MYO9B, PLXND1, PREX1, RAC1, STK38, TIAM2, WWP2, ZAP70	HYPER_HYPO_DELTAQ_GENE_Whole	11	984	Reactome	5	GSE39004
549	549	R-HSA-8951664	Neddylation	0,843539976279674	9	0,0132450331125828	1,09540702789908e-08	0,000207382899625907		CCNF, CUL5, DCAF13, FBXL18, FBXO32, FBXW5, KLHL13, PSMD6	HYPER_HYPO_DELTAQ_GENE_Whole	11	984	Reactome	6	GSE39004
550	550	R-HSA-8849471	PTK6 Regulates RHO GTPases, RAS GTPase and MAP kinases	10,9358932639115	10	0,0445436507936508	3,39264285839398e-08	9,99201659331529e-06		ARHGAP35, BCAR1, DOCK1, ELMO1, RAC1, RASA1	HYPER_HYPO_DELTAQ_GENE_Whole	11	984	Reactome	7	GSE39004
551	551	R-HSA-4420097	VEGFA-VEGFR2 Pathway	2,63062724561445	10	0,058074185088048	4,0369890338785e-08	2,48587256066091e-06		BCAR1, CYFIP1, DOCK1, ELMO1, HSP90AA1, PRR5, PTK2, RAC1, RASA1, SHB	HYPER_HYPO_DELTAQ_GENE_Whole	11	984	Reactome	8	GSE39004
552	552	R-HSA-194138	Signaling by VEGF	2,43019850309144	10	0,058074185088048	7,1057328992939e-08	4,02249902970042e-06		BCAR1, CYFIP1, DOCK1, ELMO1, HSP90AA1, PRR5, PTK2, RAC1, RASA1, SHB	HYPER_HYPO_DELTAQ_GENE_Whole	11	984	Reactome	9	GSE39004
553	553	R-HSA-983168	Antigen processing: Ubiquitination & Proteasome degradation	1,09119110418415	10	0,0215643274853801	8,41207418362976e-08	0,0196694392367754		CCNF, CDC20, CUL5, DET1, FBXL18, FBXO32, FBXW5, KLHL13, LONRF1, MGRN1, PSMD6, SMURF1, UBAC1	HYPER_HYPO_DELTAQ_GENE_Whole	11	984	Reactome	10	GSE39004
554	554	R-HSA-9013106	RHOC GTPase cycle	2,15637331964452	10	0,00655744754041968	1,84502252267199e-07	0,0306552926511638		ABR, AKAP13, ARHGAP35, ARHGEF28, MYO9B, PREX1	HYPER_HYPO_DELTAQ_GENE_Whole	11	984	Reactome	11	GSE39004
555	555	R-HSA-983169	Class I MHC mediated antigen processing & presentation	0,947584031709395	9	0,0165289256198347	5,66300149416042e-07	0,00770883293950409		CCNF, CDC20, CUL5, DET1, FBXL18, FBXO32, FBXW5, KLHL13, LONRF1, MGRN1, PSMD6, SEC13, SMURF1, UBAC1	HYPER_HYPO_DELTAQ_GENE_Whole	11	984	Reactome	12	GSE39004
556	556	R-HSA-3371556	Cellular response to heat stress	1,84143907193011	10	0,0198021958870687	8,59651142120342e-07	1,14221225208756e-06		ATM, HSP90AA1, HSPA6, HSPB8, MAPK1, RPTOR, SEC13	HYPER_HYPO_DELTAQ_GENE_Whole	11	984	Reactome	13	GSE39004
557	557	R-HSA-8980692	RHOA GTPase cycle	1,56227046627307	10	0,00655744754041968	9,6176146074685e-07	0,0138944124543631		ABR, AKAP13, ARHGAP35, ARHGAP44, ARHGEF18, ARHGEF28, KALRN, MYO9B, PREX1	HYPER_HYPO_DELTAQ_GENE_Whole	11	984	Reactome	14	GSE39004
558	558	R-HSA-193648	NRAGE signals death through JNK	4,32492953940002	10	0,0238499646142958	5,27989318787346e-06	0,00116755881799414		AATF, ABR, AKAP13, ARHGEF16, ARHGEF18, ARHGEF26, KALRN, PREX1, RAC1, TIAM2	HYPER_HYPO_DELTAQ_GENE_Whole	11	984	Reactome	15	GSE39004
559	559	R-HSA-9013026	RHOB GTPase cycle	2,21887689412697	10	0,012580606875816	9,3229102553699e-06	0,027364840086362		ABR, AKAP13, ARHGAP35, ARHGEF28, MYO9B, PREX1	HYPER_HYPO_DELTAQ_GENE_Whole	11	984	Reactome	16	GSE39004
560	560	R-HSA-5218920	VEGFR2 mediated vascular permeability	2,6396983740476	10	0,0262297901616787	1,38914303635894e-05	0,00299054006862266		HSP90AA1, PRR5, RAC1	HYPER_HYPO_DELTAQ_GENE_Whole	11	984	Reactome	17	GSE39004
561	561	R-HSA-422475	Axon guidance	1,65885442754043	10	0,0279727095516569	1,43557970624569e-05	0,000201544226967159		ABLIM2, ARHGAP35, ARHGEF28, CACNA1G, CACNA1I, CNTN2, COL9A3, DNM1, DOCK1, DPYSL4, EIF4G1, EPHA8, EPHB1, FGFR1, GFRA1, GFRA2, HFE2, HSP90AA1, KALRN, MAPK1, MYH11, MYO9B, PIP5K1C, PLXNA3, PLXND1, PSMD6, PTK2, RAC1, RASA1, RPL23, RPL39L, RPS18, SPTB, SPTBN4	HYPER_HYPO_DELTAQ_GENE_Whole	11	984	Reactome	18	GSE39004
562	562	R-HSA-674695	RNA Polymerase II Pre-transcription Events	1,65695352483507	10	0,00655744754041968	1,69699627774618e-05	1,69699627774618e-05		CDC73, CTDP1, EAF2, ELL, TAF4	HYPER_HYPO_DELTAQ_GENE_Whole	11	984	Reactome	19	GSE39004
563	563	R-HSA-9013408	RHOG GTPase cycle	2,83523158694002	9	0,00892857142857143	1,79203695621604e-05	0,0252808140079424		ARHGAP35, ARHGEF16, ARHGEF26, CYFIP1, DOCK1, DOCK4, KALRN, PREX1	HYPER_HYPO_DELTAQ_GENE_Whole	11	984	Reactome	20	GSE39004
564	564	R-HSA-389977	Post-chaperonin tubulin folding pathway	4,43775378825394	3	0,00826446280991736	1,99454525366577e-05	0,0124992146649187		TBCD, TBCE, TUBA3C, TUBA8	HYPER_HYPO_DELTAQ_GENE_Whole	11	984	Reactome	21	GSE39004
565	565	R-HSA-9675108	Nervous system development	1,67936934948549	10	0,0366521399038999	2,1165266036904e-05	0,000283984697726858		ABLIM2, ARHGAP35, ARHGEF28, CACNA1G, CACNA1I, CNTN2, COL9A3, DNM1, DOCK1, DPYSL4, EIF4G1, EPHA8, EPHB1, FGFR1, GFRA1, GFRA2, HFE2, HSP90AA1, KALRN, MAG, MAPK1, MYH11, MYO9B, PIP5K1C, PLXNA3, PLXND1, PSMD6, PTK2, RAC1, RASA1, RPL23, RPL39L, RPS18, SPTB, SPTBN4, TEAD1	HYPER_HYPO_DELTAQ_GENE_Whole	11	984	Reactome	22	GSE39004
566	566	R-HSA-416482	G alpha (12/13) signalling events	2,87067198177677	10	0,0177005012531328	2,29793111175073e-05	0,0022118114759994		ABR, AKAP13, ARHGEF16, ARHGEF18, ARHGEF26, GNA12, KALRN, PREX1, TIAM2	HYPER_HYPO_DELTAQ_GENE_Whole	11	984	Reactome	23	GSE39004
567	567	R-HSA-204998	Cell death signalling via NRAGE, NRIF and NADE	3,40227790432802	10	0,0210448859455482	2,29817797055848e-05	0,00307732285286395		AATF, ABR, AKAP13, ARHGEF16, ARHGEF18, ARHGEF26, KALRN, PREX1, RAC1, TIAM2	HYPER_HYPO_DELTAQ_GENE_Whole	11	984	Reactome	24	GSE39004
568	568	R-HSA-3371571	HSF1-dependent transactivation	2,83523158694002	10	0,0294346978557505	3,43231794073135e-05	9,35601480605954e-05		HSP90AA1, HSPA6, HSPB8, RPTOR	HYPER_HYPO_DELTAQ_GENE_Whole	11	984	Reactome	25	GSE39004
569	569	R-HSA-9013404	RAC2 GTPase cycle	2,07697197647931	9	0,0165289256198347	3,78894555514186e-05	0,0475879868665832		ABR, ARHGAP35, BAIAP2L1, CYFIP1, DOCK1, DOCK4, PREX1	HYPER_HYPO_DELTAQ_GENE_Whole	11	984	Reactome	26	GSE39004
570	570	R-HSA-9009391	Extra-nuclear estrogen signaling	1,72412731638244	10	0,01848271155596	5,09430365960566e-05	0,00291559435629005		HSP90AA1, IGF1R, MAPK1, PTK2, ZDHHC7	HYPER_HYPO_DELTAQ_GENE_Whole	11	984	Reactome	27	GSE39004
571	571	R-HSA-9006927	Signaling by Non-Receptor Tyrosine Kinases	2,78368192172292	10	0,0140299239636988	5,60560204363761e-05	0,00324379300139143		ARHGAP35, BCAR1, DOCK1, ELMO1, RAC1, RASA1	HYPER_HYPO_DELTAQ_GENE_Whole	11	984	Reactome	28	GSE39004
572	572	R-HSA-8848021	Signaling by PTK6	2,78368192172292	10	0,0140299239636988	5,60560204363761e-05	0,00324379300139143		ARHGAP35, BCAR1, DOCK1, ELMO1, RAC1, RASA1	HYPER_HYPO_DELTAQ_GENE_Whole	11	984	Reactome	29	GSE39004
573	573	R-HSA-1632852	Macroautophagy	1,75979891603173	7	0,0116959064327485	6,00835681978697e-05	0,0270442784563041		ATG4B, ATG9B, ATM, HSP90AA1, RHEB, RPTOR, TOMM5, WIPI2	HYPER_HYPO_DELTAQ_GENE_Whole	11	984	Reactome	30	GSE39004
574	574	R-HSA-9013148	CDC42 GTPase cycle	1,32556281986806	8	0,00645268723200533	6,84275753915183e-05	0,0014845390769576		ABR, ARHGAP35, ARHGAP44, ARHGEF16, ARHGEF26, CDC42BPB, MYO9B, PREX1	HYPER_HYPO_DELTAQ_GENE_Whole	11	984	Reactome	31	GSE39004
575	575	R-HSA-193704	p75 NTR receptor-mediated signalling	3,18963553530752	10	0,0127388535031847	6,91741752839357e-05	0,00826673770273705		AATF, ABR, AKAP13, ARHGEF16, ARHGEF18, ARHGEF26, KALRN, MAG, PREX1, RAC1, SORCS3, TIAM2	HYPER_HYPO_DELTAQ_GENE_Whole	11	984	Reactome	32	GSE39004
576	576	R-HSA-8878159	Transcriptional regulation by RUNX3	1,61160532310275	10	0,0129053744640107	9,82716718581907e-05	0,000121262771378085		HDAC4, KAT2A, LEF1, PSMD6, SMURF1, TEAD1	HYPER_HYPO_DELTAQ_GENE_Whole	11	984	Reactome	33	GSE39004
577	577	R-HSA-9612973	Autophagy	1,94786902919543	7	0,00892857142857143	0,000110614823422018	0,0436415657748561		ATG4B, ATG9B, ATM, HSP90AA1, MVB12B, RHEB, RPTOR, TOMM5, VPS28, WIPI2	HYPER_HYPO_DELTAQ_GENE_Whole	11	984	Reactome	34	GSE39004
578	578	R-HSA-373760	L1CAM interactions	1,84143907193011	10	0,00655744754041968	0,000134667063994956	0,000199828986482038		CNTN2, DNM1, FGFR1, MAPK1, RAC1, SPTB, SPTBN4	HYPER_HYPO_DELTAQ_GENE_Whole	11	984	Reactome	35	GSE39004
579	579	R-HSA-391251	Protein folding	1,57837634736867	4	0,00783593510866238	0,000134667063994956	0,028065541900276		FBXW5, PFDN6, TBCD, TBCE, TUBA3C, TUBA8	HYPER_HYPO_DELTAQ_GENE_Whole	11	984	Reactome	36	GSE39004
580	580	R-HSA-3928662	EPHB-mediated forward signaling	3,75251239447943	10	0,0106754658385093	0,000141528842254616	0,0146219632916279		ARHGEF28, KALRN, PTK2, RAC1, RASA1	HYPER_HYPO_DELTAQ_GENE_Whole	11	984	Reactome	37	GSE39004
581	581	R-HSA-5653656	Vesicle-mediated transport	1,2610187000053	10	0,0251355477180607	0,00015143657919153	0,00391948646581427		ARF6, COPA, CUX1, DENND1A, DNM1, GALNT2, GGA2, GJA9, GJC2, GJD3, HGS, HSP90AA1, IGF2R, ITSN2, KIF16B, KIF21B, KIF26A, MAN1A1, MVB12B, MYO1C, PACSIN1, PIP5K1C, RAB32, RAB3IP, RAC1, SCARB1, SEC13, SPTB, SPTBN4, SYT2, TBC1D15, TRAPPC9, TXNDC5, VPS28	HYPER_HYPO_DELTAQ_GENE_Whole	11	984	Reactome	38	GSE39004
582	582	R-HSA-1257604	PIP3 activates AKT signaling	1,16393717779643	10	0,0341001510398513	0,0001523426404758	0,00518670930945646		AGO2, ATN1, FGF22, FGFR1, MAPK1, PIP5K1C, PRR5, PSMD6, RAC1, RHEB, RNF2, RPTOR, WWP2	HYPER_HYPO_DELTAQ_GENE_Whole	11	984	Reactome	39	GSE39004
583	583	R-HSA-2682334	EPH-Ephrin signaling	2,49623650589284	10	0,0122173799679666	0,000153139302846258	0,00697618722581568		ARHGEF28, DNM1, EPHA8, EPHB1, KALRN, MYH11, PTK2, RAC1, RASA1	HYPER_HYPO_DELTAQ_GENE_Whole	11	984	Reactome	40	GSE39004
584	584	R-HSA-6811558	PI5P, PP2A and IER3 Regulate PI3K/AKT Signaling	1,20363605105944	10	0,0131148950808394	0,000210276312855413	0,000311814737022828		FGF22, FGFR1, MAPK1, PIP5K1C, RAC1	HYPER_HYPO_DELTAQ_GENE_Whole	11	984	Reactome	41	GSE39004
585	585	R-HSA-6798695	Neutrophil degranulation	1,58457268563457	10	0,0169615475347959	0,000231281874123528	0,0290357439851564		ADAM8, AZU1, C3, C5AR1, CYFIP1, ELANE, GLB1, GM2A, GSN, HSP90AA1, HSPA6, IGF2R, ITGAX, KCNAB2, MAN2B1, MAPK1, MGST1, NAPRT, NME2, PDXK, PFKL, PRTN3, PSMD6, RAC1, SIRPA, TICAM2, TOLLIP, TSPAN14, TXNDC5	HYPER_HYPO_DELTAQ_GENE_Whole	11	984	Reactome	42	GSE39004
586	586	R-HSA-196780	Biotin transport and metabolism	4,63946986953821	8	0,00645268723200533	0,000248933346201586	0,000248933346201586		PC, PCCB	HYPER_HYPO_DELTAQ_GENE_Whole	11	984	Reactome	43	GSE39004
587	587	R-HSA-2262752	Cellular responses to stress	0,834840595300972	10	0,0182453416149068	0,000279078809043662	0,00137214272606551		ATM, ATP6V1G2, ATP6V1H, CRTC1, EHMT1, GFPT1, HSP90AA1, HSPA6, HSPB8, MAFK, MAPK1, PDIA5, PSMD6, RHEB, RNF2, RPL23, RPL39L, RPS18, RPTOR, SEC13, SMARCD3, UBN1, WFS1	HYPER_HYPO_DELTAQ_GENE_Whole	11	984	Reactome	44	GSE39004
588	588	R-HSA-199418	Negative regulation of the PI3K/AKT network	1,12907452577257	10	0,0131148950808394	0,00028965639891265	0,000429302328587177		FGF22, FGFR1, MAPK1, PIP5K1C, RAC1	HYPER_HYPO_DELTAQ_GENE_Whole	11	984	Reactome	45	GSE39004
589	589	R-HSA-8943724	Regulation of PTEN gene transcription	2,09156428544755	10	0,00660073196235622	0,0003000291230868	0,0269465310627795		ATN1, MAPK1, RHEB, RNF2, RPTOR	HYPER_HYPO_DELTAQ_GENE_Whole	11	984	Reactome	46	GSE39004
590	590	R-HSA-1280218	Adaptive Immune System	0,817855265463466	10	0,00859651711924439	0,000307203708754767	0,0357017244340701		BLK, C3, CCNF, CDC20, CTSF, CUL5, DET1, DNM1, FBXL18, FBXO32, FBXW5, ICOSLG, KIF26A, KLHL13, LONRF1, MGRN1, PILRA, PRR5, PSMD6, RAC1, SEC13, SLAMF6, SMURF1, UBAC1, ZAP70	HYPER_HYPO_DELTAQ_GENE_Whole	11	984	Reactome	47	GSE39004
591	591	R-HSA-9006925	Intracellular signaling by second messengers	1,2601029275289	10	0,0198021958870687	0,000324568997639002	0,00114983270766283		ADCY3, AGO2, ATN1, FGF22, FGFR1, MAPK1, NBEA, PIP5K1C, PRKAR2B, PRR5, PSMD6, RAC1, RHEB, RNF2, RPTOR, WWP2	HYPER_HYPO_DELTAQ_GENE_Whole	11	984	Reactome	48	GSE39004
592	592	R-HSA-6790901	rRNA modification in the nucleus and cytosol	1,72997181576001	3	0,00657894736842105	0,000326789208121727	0,000402888415267618		DCAF13, DDX52, NOC4L, WDR46	HYPER_HYPO_DELTAQ_GENE_Whole	11	984	Reactome	49	GSE39004
593	593	R-HSA-112382	Formation of RNA Pol II elongation complex	1,89015439129334	10	0,00655744754041968	0,000342593481592947	0,000342593481592947		CDC73, CTDP1, EAF2, ELL	HYPER_HYPO_DELTAQ_GENE_Whole	11	984	Reactome	50	GSE39004
594	594	R-HSA-75955	RNA Polymerase II Transcription Elongation	1,89015439129334	10	0,00655744754041968	0,000342593481592947	0,000342593481592947		CDC73, CTDP1, EAF2, ELL	HYPER_HYPO_DELTAQ_GENE_Whole	11	984	Reactome	51	GSE39004
595	595	R-HSA-8953897	Cellular responses to stimuli	0,855321260864586	10	0,0177005012531328	0,000357152137116277	0,00157490263425124		ATM, ATP6V1G2, ATP6V1H, CRTC1, EHMT1, GFPT1, HSP90AA1, HSPA6, HSPB8, MAFK, MAPK1, MT1E, PDIA5, PSMD6, RHEB, RNF2, RPL23, RPL39L, RPS18, RPTOR, SEC13, SMARCD3, UBN1, WFS1	HYPER_HYPO_DELTAQ_GENE_Whole	11	984	Reactome	52	GSE39004
596	596	R-HSA-6796648	TP53 Regulates Transcription of DNA Repair Genes	1,75979891603173	10	0,00655744754041968	0,000458428707797274	0,000458428707797274		ATM, CTDP1, ELL, FANCI	HYPER_HYPO_DELTAQ_GENE_Whole	11	984	Reactome	53	GSE39004
597	597	R-HSA-2559583	Cellular Senescence	0,973934514597715	10	0,00660073196235622	0,000491387464140016	0,000605538126680508		ATM, EHMT1, MAPK1, RNF2, UBN1	HYPER_HYPO_DELTAQ_GENE_Whole	11	984	Reactome	54	GSE39004
598	598	R-HSA-199991	Membrane Trafficking	1,34079917411942	10	0,0280127401837928	0,000642612666464311	0,00713235617826092		ARF6, COPA, CUX1, DENND1A, DNM1, GALNT2, GGA2, GJA9, GJC2, GJD3, HGS, IGF2R, ITSN2, KIF16B, KIF21B, KIF26A, MAN1A1, MVB12B, MYO1C, PACSIN1, PIP5K1C, RAB32, RAB3IP, RAC1, SEC13, SPTB, SPTBN4, SYT2, TBC1D15, TRAPPC9, TXNDC5, VPS28	HYPER_HYPO_DELTAQ_GENE_Whole	11	984	Reactome	55	GSE39004
599	599	R-HSA-9020702	Interleukin-1 signaling	1,1191703632658	9	0,0065359477124183	0,000643860072100482	0,000716641511699956		N4BP1, NOD1, PELI1, PSMD6, TOLLIP	HYPER_HYPO_DELTAQ_GENE_Whole	11	984	Reactome	56	GSE39004
600	600	R-HSA-6791226	Major pathway of rRNA processing in the nucleolus and cytosol	0,986848563410061	3	0,00657894736842105	0,000734398204110764	0,000957600525211643		DCAF13, DDX52, NOC4L, RPL23, RPL39L, RPS18, WDR46	HYPER_HYPO_DELTAQ_GENE_Whole	11	984	Reactome	57	GSE39004
601	601	R-HSA-264870	Caspase-mediated cleavage of cytoskeletal proteins	6,37927107061503	4	0,00645268723200533	0,000758790499604748	0,0323325155430995		GSN, MAPT, PLEC	HYPER_HYPO_DELTAQ_GENE_Whole	11	984	Reactome	58	GSE39004
602	602	R-HSA-2029480	Fcgamma receptor (FCGR) dependent phagocytosis	1,9935222095672	10	0,0294346978557505	0,000798831535432285	0,00648547186714578		CYFIP1, DOCK1, ELMO1, HSP90AA1, MAPK1, MYO1C, MYO9B, PLD3, PTK2, RAC1	HYPER_HYPO_DELTAQ_GENE_Whole	11	984	Reactome	59	GSE39004
603	603	R-HSA-167172	Transcription of the HIV genome	1,14255601264747	10	0,00655744754041968	0,00082340842581462	0,00082340842581462		CTDP1, ELL, TAF4	HYPER_HYPO_DELTAQ_GENE_Whole	11	984	Reactome	60	GSE39004
604	604	R-HSA-2029482	Regulation of actin dynamics for phagocytic cup formation	2,1871786527823	10	0,0248190544633232	0,000892122935460398	0,00244322515900132		CYFIP1, DOCK1, ELMO1, HSP90AA1, MAPK1, MYO1C, MYO9B, PTK2, RAC1	HYPER_HYPO_DELTAQ_GENE_Whole	11	984	Reactome	61	GSE39004
605	605	R-HSA-162906	HIV Infection	1,20466921505177	10	0,0230056702592737	0,000917489284852755	0,00137609502362404		ATP6V1H, CTDP1, CUL5, ELL, ELMO1, MVB12B, PSMD6, RAC1, SEC13, TAF4, VPS28	HYPER_HYPO_DELTAQ_GENE_Whole	11	984	Reactome	62	GSE39004
606	606	R-HSA-8868773	rRNA processing in the nucleus and cytosol	0,935181099357178	3	0,00657894736842105	0,000958403667827309	0,00124922146755472		DCAF13, DDX52, NOC4L, RPL23, RPL39L, RPS18, WDR46	HYPER_HYPO_DELTAQ_GENE_Whole	11	984	Reactome	63	GSE39004
607	607	R-HSA-418885	DCC mediated attractive signaling	7,29059550927432	3	0,00657894736842105	0,00101193619747602	0,0025962442048828		ABLIM2, DOCK1, PTK2, RAC1	HYPER_HYPO_DELTAQ_GENE_Whole	11	984	Reactome	64	GSE39004
608	608	R-HSA-73887	Death Receptor Signaling	2,33489660100942	8	0,00645268723200533	0,00110308636329043	0,00206210226158089		AATF, ABR, AKAP13, ARHGEF16, ARHGEF18, ARHGEF26, KALRN, MAG, NSMAF, PREX1, RAC1, SORCS3, TIAM2, TRADD	HYPER_HYPO_DELTAQ_GENE_Whole	11	984	Reactome	65	GSE39004
609	609	R-HSA-72312	rRNA processing	0,902119141299096	3	0,00657894736842105	0,00114503815981876	0,00149209910664916		DCAF13, DDX52, NOC4L, RPL23, RPL39L, RPS18, WDR46	HYPER_HYPO_DELTAQ_GENE_Whole	11	984	Reactome	66	GSE39004
610	610	R-HSA-372708	p130Cas linkage to MAPK signaling for integrins	3,40227790432802	2	0,00775375939849624	0,00126386172373144	0,00126386172373144		BCAR1, PTK2	HYPER_HYPO_DELTAQ_GENE_Whole	11	984	Reactome	67	GSE39004
611	611	R-HSA-375165	NCAM signaling for neurite out-growth	4,83944701908727	3	0,00740740740740741	0,00126839828251316	0,0340017632177362		CACNA1G, CACNA1I, CNTN2, COL9A3, FGFR1, GFRA1, GFRA2, MAPK1, PTK2, SPTB, SPTBN4	HYPER_HYPO_DELTAQ_GENE_Whole	11	984	Reactome	68	GSE39004
612	612	R-HSA-68877	Mitotic Prometaphase	1,5338138093282	10	0,0177005012531328	0,00129983965395419	0,00129983965395419		B9D2, CDC20, CENPN, HAUS8, HSP90AA1, MAD1L1, ODF2, PRKAR2B, RCC2, SEC13, STAG1	HYPER_HYPO_DELTAQ_GENE_Whole	11	984	Reactome	69	GSE39004
613	613	R-HSA-438064	Post NMDA receptor activation events	1,6462635020942	10	0,0129053744640107	0,00142754511119796	0,00800211093209621		MAPK1, MAPT, PRKAR2B, RAC1	HYPER_HYPO_DELTAQ_GENE_Whole	11	984	Reactome	70	GSE39004
614	614	R-HSA-3700989	Transcriptional Regulation by TP53	1,00915022586001	10	0,00655744754041968	0,00144264589654878	0,00144264589654878		AGO2, ATM, ATRIP, BANP, CRADD, CTDP1, EHMT1, ELL, FANCI, PCBP4, PRR5, RHEB, RPTOR, TAF4	HYPER_HYPO_DELTAQ_GENE_Whole	11	984	Reactome	71	GSE39004
615	615	R-HSA-9793380	Formation of paraxial mesoderm	5,79933733692276	10	0,00655744754041968	0,00148742650232886	0,00148742650232886		BMP4, FGFR1, KAT2A, LEF1, WNT3A	HYPER_HYPO_DELTAQ_GENE_Whole	11	984	Reactome	72	GSE39004
616	616	R-HSA-166208	mTORC1-mediated signalling	3,18963553530752	1	0,0062111801242236	0,00166094455922266	0,00166094455922266		EIF4G1, RHEB, RPTOR	HYPER_HYPO_DELTAQ_GENE_Whole	11	984	Reactome	73	GSE39004
617	617	R-HSA-6809371	Formation of the cornified envelope	2,55170842824601	10	0,00655744754041968	0,00168811024234167	0,00199034289982788		DSC2, EVPL, KLK14, LCE1B, LCE2B, LCE2C, LCE4A	HYPER_HYPO_DELTAQ_GENE_Whole	11	984	Reactome	74	GSE39004
618	618	R-HSA-3296482	Defects in vitamin and cofactor metabolism	2,55170842824601	8	0,00645268723200533	0,00170956693088442	0,00170956693088442		PC, PCCB	HYPER_HYPO_DELTAQ_GENE_Whole	11	984	Reactome	75	GSE39004
619	619	R-HSA-6806834	Signaling by MET	2,66596402951076	10	0,0198021958870687	0,00179573986109625	0,0450993352644646		ARF6, HGFAC, HGS, HPN, LAMB3, PTK2, RAC1	HYPER_HYPO_DELTAQ_GENE_Whole	11	984	Reactome	76	GSE39004
620	620	R-HSA-391160	Signal regulatory protein family interactions	3,92570527422464	3	0,0065359477124183	0,00188169456041303	0,00204229835168206		PTK2, SIRPA	HYPER_HYPO_DELTAQ_GENE_Whole	11	984	Reactome	77	GSE39004
621	621	R-HSA-445144	Signal transduction by L1	3,64529775463716	10	0,0131148950808394	0,00199315941886437	0,00328399298118851		FGFR1, MAPK1, RAC1	HYPER_HYPO_DELTAQ_GENE_Whole	11	984	Reactome	78	GSE39004
622	622	R-HSA-9013423	RAC3 GTPase cycle	1,38679805882936	8	0,0129053744640107	0,00201503181404602	0,00242433345866939		ABR, ARHGAP35, BAIAP2L1, CYFIP1, PREX1	HYPER_HYPO_DELTAQ_GENE_Whole	11	984	Reactome	79	GSE39004
623	623	R-HSA-3371568	Attenuation phase	1,96285263711232	1	0,00826446280991736	0,00213133912713187	0,00213133912713187		HSP90AA1, HSPA6	HYPER_HYPO_DELTAQ_GENE_Whole	11	984	Reactome	80	GSE39004
624	624	R-HSA-9013508	NOTCH3 Intracellular Domain Regulates Transcription	3,06205011389522	10	0,00655744754041968	0,00221769026798231	0,00221769026798231		KAT2A, NOTCH3, PLXND1	HYPER_HYPO_DELTAQ_GENE_Whole	11	984	Reactome	81	GSE39004
625	625	R-HSA-3108232	SUMO E3 ligases SUMOylate target proteins	0,933551863992444	10	0,00660073196235622	0,00224885351510284	0,00224885351510284		CTBP1, HDAC4, RNF2, SEC13, STAG1, THRB	HYPER_HYPO_DELTAQ_GENE_Whole	11	984	Reactome	82	GSE39004
626	626	R-HSA-6807070	PTEN Regulation	1,31701080167536	10	0,0198021958870687	0,00240709631591016	0,0137184219058862		AGO2, ATN1, MAPK1, PSMD6, RHEB, RNF2, RPTOR, WWP2	HYPER_HYPO_DELTAQ_GENE_Whole	11	984	Reactome	83	GSE39004
627	627	R-HSA-68882	Mitotic Anaphase	1,23108739959238	9	0,00662251655629139	0,00251198380919562	0,00283906318931028		B9D2, CDC20, CENPN, MAD1L1, PSMD6, RCC2, SEC13, STAG1, TUBA3C, TUBA8, VRK1	HYPER_HYPO_DELTAQ_GENE_Whole	11	984	Reactome	84	GSE39004
628	628	R-HSA-2555396	Mitotic Metaphase and Anaphase	1,22571147208324	9	0,00662251655629139	0,00258622170361197	0,00292285368166379		B9D2, CDC20, CENPN, MAD1L1, PSMD6, RCC2, SEC13, STAG1, TUBA3C, TUBA8, VRK1	HYPER_HYPO_DELTAQ_GENE_Whole	11	984	Reactome	85	GSE39004
629	629	R-HSA-8939211	ESR-mediated signaling	1,25237223472197	7	0,0065359477124183	0,0026408769342229	0,0411091918932409		AGO2, GREB1, HSP90AA1, IGF1R, MAPK1, PTK2, STAG1, ZDHHC7	HYPER_HYPO_DELTAQ_GENE_Whole	11	984	Reactome	86	GSE39004
630	630	R-HSA-3858494	Beta-catenin independent WNT signaling	1,05587934961904	9	0,0065359477124183	0,00264466825824243	0,00294014218779074		AGO2, LEF1, PDE6B, PSMD6, RAC1, SMURF1	HYPER_HYPO_DELTAQ_GENE_Whole	11	984	Reactome	87	GSE39004
631	631	R-HSA-2990846	SUMOylation	0,900602974675064	10	0,00660073196235622	0,0026841061016756	0,0026841061016756		CTBP1, HDAC4, RNF2, SEC13, STAG1, THRB	HYPER_HYPO_DELTAQ_GENE_Whole	11	984	Reactome	88	GSE39004
632	632	R-HSA-9664422	FCGR3A-mediated phagocytosis	1,98190945883186	9	0,0130718954248366	0,002815014804392	0,0127174776686627		CYFIP1, DOCK1, ELMO1, MAPK1, MYO1C, MYO9B, PTK2, RAC1	HYPER_HYPO_DELTAQ_GENE_Whole	11	984	Reactome	89	GSE39004
633	633	R-HSA-9664417	Leishmania phagocytosis	1,98190945883186	9	0,0130718954248366	0,002815014804392	0,0127174776686627		CYFIP1, DOCK1, ELMO1, MAPK1, MYO1C, MYO9B, PTK2, RAC1	HYPER_HYPO_DELTAQ_GENE_Whole	11	984	Reactome	90	GSE39004
634	634	R-HSA-9664407	Parasite infection	1,98190945883186	9	0,0130718954248366	0,002815014804392	0,0127174776686627		CYFIP1, DOCK1, ELMO1, MAPK1, MYO1C, MYO9B, PTK2, RAC1	HYPER_HYPO_DELTAQ_GENE_Whole	11	984	Reactome	91	GSE39004
635	635	R-HSA-4641265	Repression of WNT target genes	3,92570527422464	10	0,00655744754041968	0,00298267177603446	0,00319984379372927		CTBP1, LEF1	HYPER_HYPO_DELTAQ_GENE_Whole	11	984	Reactome	92	GSE39004
636	636	R-HSA-380972	Energy dependent regulation of mTOR by LKB1-AMPK	1,75979891603173	1	0,0062111801242236	0,00299054006862266	0,00299054006862266		RHEB, RPTOR	HYPER_HYPO_DELTAQ_GENE_Whole	11	984	Reactome	93	GSE39004
637	637	R-HSA-9658195	Leishmania infection	1,36920940052225	10	0,00655744754041968	0,00301424432991504	0,00348995511280975		ADCY3, C3, CYFIP1, DOCK1, ELMO1, MAPK1, MYO1C, MYO9B, PRKAR2B, PTK2, RAC1	HYPER_HYPO_DELTAQ_GENE_Whole	11	984	Reactome	94	GSE39004
638	638	R-HSA-442755	Activation of NMDA receptors and postsynaptic events	2,04136674259681	10	0,0129053744640107	0,00307732285286395	0,0171384507798153		KIF17, MAPK1, MAPT, NBEA, PRKAR2B, RAC1	HYPER_HYPO_DELTAQ_GENE_Whole	11	984	Reactome	95	GSE39004
639	639	R-HSA-350054	Notch-HLH transcription pathway	2,73397331597787	10	0,00655744754041968	0,00315337204566253	0,00315337204566253		HDAC4, KAT2A, NOTCH3	HYPER_HYPO_DELTAQ_GENE_Whole	11	984	Reactome	96	GSE39004
640	640	R-HSA-6805567	Keratinization	1,05770297543876	10	0,00655744754041968	0,00333901512873267	0,00410519997235746		DSC2, EVPL, KLK14, KRT20, LCE1B, LCE2B, LCE2C, LCE4A	HYPER_HYPO_DELTAQ_GENE_Whole	11	984	Reactome	97	GSE39004
641	641	R-HSA-446652	Interleukin-1 family signaling	0,844936565644375	9	0,0065359477124183	0,0033486243439809	0,00372189654510436		N4BP1, NOD1, PELI1, PSMD6, TOLLIP	HYPER_HYPO_DELTAQ_GENE_Whole	11	984	Reactome	98	GSE39004
642	642	R-HSA-5683057	MAPK family signaling cascades	1,26400417498255	10	0,0156718702173248	0,0039668140355354	0,0125784195017869		AGO2, DAB2IP, FGF22, FGFR1, GFRA1, GFRA2, IL2RB, KALRN, MAPK1, PSMD6, PTK2, RAC1, RASA1, RASGRP4, SPTB, SPTBN4	HYPER_HYPO_DELTAQ_GENE_Whole	11	984	Reactome	99	GSE39004
643	643	R-HSA-5663202	Diseases of signal transduction by growth factor receptors and second messengers	1,0832724459535	10	0,0223304690493131	0,00410768178199239	0,00717595482685076		CTBP1, CUX1, FAM131B, FGF22, FGFR1, HDAC4, HHAT, HSP90AA1, KAT2A, LRP5, LRRFIP1, MAPK1, NEURL1, PRR5, PSMD6, RAC1, SND1, WNT3A	HYPER_HYPO_DELTAQ_GENE_Whole	11	984	Reactome	100	GSE39004
644	644	R-HSA-167238	Pausing and recovery of Tat-mediated HIV elongation	1,82264887731858	10	0,00655744754041968	0,00425269281780831	0,00425269281780831		CTDP1, ELL	HYPER_HYPO_DELTAQ_GENE_Whole	11	984	Reactome	101	GSE39004
645	645	R-HSA-167243	Tat-mediated HIV elongation arrest and recovery	1,82264887731858	10	0,00655744754041968	0,00425269281780831	0,00425269281780831		CTDP1, ELL	HYPER_HYPO_DELTAQ_GENE_Whole	11	984	Reactome	102	GSE39004
646	646	R-HSA-69620	Cell Cycle Checkpoints	1,10943844706348	5	0,0065359477124183	0,00459934922857753	0,00543791430447756		ATM, ATRIP, B9D2, CDC20, CENPN, MAD1L1, MCM2, PCBP4, PSMD6, RCC2, SEC13	HYPER_HYPO_DELTAQ_GENE_Whole	11	984	Reactome	103	GSE39004
647	647	R-HSA-167287	HIV elongation arrest and recovery	1,75979891603173	10	0,00655744754041968	0,00474037123798072	0,00474037123798072		CTDP1, ELL	HYPER_HYPO_DELTAQ_GENE_Whole	11	984	Reactome	104	GSE39004
648	648	R-HSA-167290	Pausing and recovery of HIV elongation	1,75979891603173	10	0,00655744754041968	0,00474037123798072	0,00474037123798072		CTDP1, ELL	HYPER_HYPO_DELTAQ_GENE_Whole	11	984	Reactome	105	GSE39004
649	649	R-HSA-5688426	Deubiquitination	1,2199402844204	10	0,0129483741200134	0,00475059879098989	0,0147718765231118		CDC20, FAM175B, FOXK1, FOXK2, HGS, INO80E, KAT2A, NOD1, PSMD6, USP12, USP49, WDR20	HYPER_HYPO_DELTAQ_GENE_Whole	11	984	Reactome	106	GSE39004
650	650	R-HSA-201722	Formation of the beta-catenin:TCF transactivating complex	2,39222665148064	4	0,00629030343790798	0,00476347649010416	0,00476347649010416		CDC73, LEF1, TERT	HYPER_HYPO_DELTAQ_GENE_Whole	11	984	Reactome	107	GSE39004
651	651	R-HSA-389356	CD28 co-stimulation	1,45811910185486	10	0,00660073196235622	0,00533942487756565	0,00533942487756565		PRR5, RAC1	HYPER_HYPO_DELTAQ_GENE_Whole	11	984	Reactome	108	GSE39004
652	652	R-HSA-68886	M Phase	1,3236527869864	10	0,0140299239636988	0,00548625558088285	0,0294678028953118		B9D2, CDC20, CENPN, ENSA, GORASP2, HAUS8, HSP90AA1, MAD1L1, MAPK1, ODF2, PRKAR2B, PSMD6, RCC2, SEC13, STAG1, TUBA3C, TUBA8, VRK1	HYPER_HYPO_DELTAQ_GENE_Whole	11	984	Reactome	109	GSE39004
653	653	R-HSA-8863795	Downregulation of ERBB2 signaling	1,82264887731858	2	0,00637356391832095	0,00557990444425079	0,0190138294391108		CUL5, HSP90AA1	HYPER_HYPO_DELTAQ_GENE_Whole	11	984	Reactome	110	GSE39004
654	654	R-HSA-5620912	Anchoring of the basal body to the plasma membrane	2,14880709747033	5	0,00636942675159236	0,00575231360763527	0,00575231360763527	MKS1	B9D2, HAUS8, HSP90AA1, IQCB1, ODF2, PRKAR2B, RAB3IP	HYPER_HYPO_DELTAQ_GENE_Whole	11	984	Reactome	111	GSE39004
655	655	R-HSA-2467813	Separation of Sister Chromatids	1,22237529496815	9	0,0065359477124183	0,00600110524929682	0,00666598842167103		B9D2, CDC20, CENPN, MAD1L1, PSMD6, RCC2, SEC13, STAG1	HYPER_HYPO_DELTAQ_GENE_Whole	11	984	Reactome	112	GSE39004
656	656	R-HSA-5663220	RHO GTPases Activate Formins	1,52666316219847	4	0,00645268723200533	0,00633542168418433	0,00633542168418433		B9D2, CDC20, CENPN, MAD1L1, RAC1, RCC2, SEC13	HYPER_HYPO_DELTAQ_GENE_Whole	11	984	Reactome	113	GSE39004
657	657	R-HSA-437239	Recycling pathway of L1	1,89015439129334	10	0,00655744754041968	0,0063940937777729	0,00804362140076537		DNM1, MAPK1	HYPER_HYPO_DELTAQ_GENE_Whole	11	984	Reactome	114	GSE39004
658	658	R-HSA-2173791	TGF-beta receptor signaling in EMT (epithelial to mesenchymal transition)	3,18963553530752	4	0,0064741870600067	0,00714556435179267	0,00813452498669295		ARHGEF18, SMURF1	HYPER_HYPO_DELTAQ_GENE_Whole	11	984	Reactome	115	GSE39004
659	659	R-HSA-389957	Prefoldin mediated transfer of substrate to CCT/TriC	1,82264887731858	3	0,00740740740740741	0,00715587246891499	0,0229860521392439		PFDN6, TUBA3C	HYPER_HYPO_DELTAQ_GENE_Whole	11	984	Reactome	116	GSE39004
660	660	R-HSA-5619115	Disorders of transmembrane transporters	1,3509044620126	2	0,00623523488633283	0,00738616582690651	0,00905688362158515		ABCG5, BSG, PSMD6, SEC13, SLC20A2, SLC24A4, SLC3A2, SLC5A5, SLC6A3	HYPER_HYPO_DELTAQ_GENE_Whole	11	984	Reactome	117	GSE39004
661	661	R-HSA-195721	Signaling by WNT	1,23316764190328	9	0,00657894736842105	0,00749486072387445	0,00845725345959386		AGO2, CCDC88C, CDC73, CTBP1, CTNNBIP1, LEF1, LRP5, PDE6B, PSMD6, RAC1, SMURF1, TERT, WNT3A	HYPER_HYPO_DELTAQ_GENE_Whole	11	984	Reactome	118	GSE39004
662	662	R-HSA-5357801	Programmed Cell Death	1,51586639301743	2	0,00775375939849624	0,00755552716802364	0,00755552716802364		CASP4, ELANE, GSN, HSP90AA1, MAPK1, MAPT, PELI1, PLEC, PSMD6, PTK2, TICAM2, TRADD	HYPER_HYPO_DELTAQ_GENE_Whole	11	984	Reactome	119	GSE39004
663	663	R-HSA-1500931	Cell-Cell communication	1,30856842474155	3	0,00826446280991736	0,00771211415001883	0,031990960345931		CLDN16, FLNC, LAMB3, PLEC, PTK2, SIRPA	HYPER_HYPO_DELTAQ_GENE_Whole	11	984	Reactome	120	GSE39004
664	664	R-HSA-9634815	Transcriptional Regulation by NPAS4	3,00200991558355	1	0,0062111801242236	0,0077384481865926	0,0077384481865926		AGO2, KCNIP3, MAPK1, RBFOX3	HYPER_HYPO_DELTAQ_GENE_Whole	11	984	Reactome	121	GSE39004
665	665	R-HSA-9013409	RHOJ GTPase cycle	1,85578794781528	8	0,00645268723200533	0,00788457074871765	0,0119649865639761		ARHGAP35, CDC42BPB, PREX1, WWP2	HYPER_HYPO_DELTAQ_GENE_Whole	11	984	Reactome	122	GSE39004
666	666	R-HSA-186763	Downstream signal transduction	1,75979891603173	10	0,0131148950808394	0,00797540626598937	0,0100315335244932		BCAR1, RASA1	HYPER_HYPO_DELTAQ_GENE_Whole	11	984	Reactome	123	GSE39004
667	667	R-HSA-354192	Integrin signaling	1,89015439129334	5	0,00657894736842105	0,00804362140076537	0,0205473138693031		BCAR1, PTK2	HYPER_HYPO_DELTAQ_GENE_Whole	11	984	Reactome	124	GSE39004
668	668	R-HSA-1640170	Cell Cycle	1,15052875991769	10	0,0129053744640107	0,00814712024090886	0,0401399007806142		ATM, ATRIP, B9D2, CCND2, CDC20, CENPN, ENSA, FBXL18, GORASP2, HAUS8, HSP90AA1, MAD1L1, MAPK1, MCM2, ODF2, PCBP4, POLE4, PRKAR2B, PSMD6, RCC2, SEC13, STAG1, STRA13, TEN1, TERT, TUBA3C, TUBA8, VRK1	HYPER_HYPO_DELTAQ_GENE_Whole	11	984	Reactome	125	GSE39004
669	669	R-HSA-165159	MTOR signalling	1,86710372798489	1	0,0062111801242236	0,00866853653272943	0,00866853653272943		EIF4G1, RHEB, RPTOR	HYPER_HYPO_DELTAQ_GENE_Whole	11	984	Reactome	126	GSE39004
670	670	R-HSA-5663213	RHO GTPases Activate WASPs and WAVEs	2,83523158694002	10	0,0107547479612501	0,00922163466654396	0,0457629380281033		CYFIP1, MAPK1, PTK2, RAC1	HYPER_HYPO_DELTAQ_GENE_Whole	11	984	Reactome	127	GSE39004
671	671	R-HSA-8953854	Metabolism of RNA	0,651500024233025	2	0,00662768031189084	0,00967550721097349	0,0405323941108121	NSRP1	DCAF13, DDX20, DDX52, EIF4G1, HNRNPF, NOC4L, PPWD1, PRPF18, PSMD6, RPL23, RPL39L, RPS18, SEC13, SNRNP200, SNRPN, TRMT11, WDR46	HYPER_HYPO_DELTAQ_GENE_Whole	11	984	Reactome	128	GSE39004
672	672	R-HSA-4090294	SUMOylation of intracellular receptors	1,70113895216401	10	0,00655744754041968	0,00995258421954799	0,00995258421954799		HDAC4, THRB	HYPER_HYPO_DELTAQ_GENE_Whole	11	984	Reactome	129	GSE39004
673	673	R-HSA-8875878	MET promotes cell motility	2,6396983740476	5	0,00657894736842105	0,0100315335244932	0,0256082776131117		LAMB3, PTK2, RAC1	HYPER_HYPO_DELTAQ_GENE_Whole	11	984	Reactome	130	GSE39004
674	674	R-HSA-1912408	Pre-NOTCH Transcription and Translation	1,86710372798489	10	0,00655744754041968	0,0101853136413882	0,0101853136413882		AGO2, KAT2A, NOTCH3	HYPER_HYPO_DELTAQ_GENE_Whole	11	984	Reactome	131	GSE39004
675	675	R-HSA-425407	SLC-mediated transmembrane transport	2,19030766373048	1	0,0062111801242236	0,0102949732871557	0,0102949732871557		BSG, CTNS, EMB, LCN15, SLC20A2, SLC24A4, SLC25A22, SLC25A29, SLC3A2, SLC44A4, SLC44A5, SLC47A2, SLC4A8, SLC5A5, SLC6A3, SLC6A9, SLC8A2, SLC9A3, SLCO3A1, SLCO4A1	HYPER_HYPO_DELTAQ_GENE_Whole	11	984	Reactome	132	GSE39004
676	676	R-HSA-9013406	RHOQ GTPase cycle	1,72997181576001	8	0,00645268723200533	0,0104587827339715	0,0158601100398901		ARHGAP35, CDC42BPB, PREX1, WWP2	HYPER_HYPO_DELTAQ_GENE_Whole	11	984	Reactome	133	GSE39004
677	677	R-HSA-5654726	Negative regulation of FGFR1 signaling	2,39222665148064	10	0,00655744754041968	0,0108009685283396	0,0135828239439292		FGF22, FGFR1, MAPK1	HYPER_HYPO_DELTAQ_GENE_Whole	11	984	Reactome	134	GSE39004
678	678	R-HSA-389958	Cooperation of Prefoldin and TriC/CCT in actin and tubulin folding	2,3197349347691	3	0,00740740740740741	0,0118719205234877	0,0380585060121946		PFDN6, TUBA3C, TUBA8	HYPER_HYPO_DELTAQ_GENE_Whole	11	984	Reactome	135	GSE39004
679	679	R-HSA-1852241	Organelle biogenesis and maintenance	1,52492535552551	5	0,00636942675159236	0,0120408221679739	0,0120408221679739	GABPB1, MKS1	B9D2, CRTC1, HAUS8, HSP90AA1, IFT140, IQCB1, KIF17, NRF1, ODF2, PRKAR2B, RAB11FIP3, RAB3IP, SMARCD3	HYPER_HYPO_DELTAQ_GENE_Whole	11	984	Reactome	136	GSE39004
680	680	R-HSA-5213460	RIPK1-mediated regulated necrosis	2,39222665148064	10	0,00655744754041968	0,0121392995920771	0,0121392995920771		HSP90AA1, PELI1, TRADD	HYPER_HYPO_DELTAQ_GENE_Whole	11	984	Reactome	137	GSE39004
681	681	R-HSA-5675482	Regulation of necroptotic cell death	2,39222665148064	10	0,00655744754041968	0,0121392995920771	0,0121392995920771		HSP90AA1, PELI1, TRADD	HYPER_HYPO_DELTAQ_GENE_Whole	11	984	Reactome	138	GSE39004
682	682	R-HSA-109582	Hemostasis	1,3191384443275	1	0,00636942675159236	0,0122471287985136	0,0122471287985136		ANGPT4, BCAR1, BSG, CHID1, DGKZ, DOCK1, DOCK4, F7, GATA4, GNA12, GP6, GUCY1B2, ITGAX, KIF16B, KIF21B, KIF26A, LRP8, MAFK, MAG, MAPK1, NOS1, PLAT, PRKAR2B, PRTN3, PSG1, PTK2, RAC1, SERPINC1, SH2B2, SIRPA, SLC3A2, SLC8A2	HYPER_HYPO_DELTAQ_GENE_Whole	11	984	Reactome	139	GSE39004
683	683	R-HSA-9706019	RHOBTB3 ATPase cycle	5,10341685649203	7	0,0065359477124183	0,0126398439324027	0,0188106580708505		HGS, HTR7	HYPER_HYPO_DELTAQ_GENE_Whole	11	984	Reactome	140	GSE39004
684	684	R-HSA-9711097	Cellular response to starvation	1,31701080167536	1	0,0062111801242236	0,0126438957510981	0,0126438957510981		ATP6V1G2, ATP6V1H, RHEB, RPL23, RPL39L, RPS18, RPTOR, SEC13	HYPER_HYPO_DELTAQ_GENE_Whole	11	984	Reactome	141	GSE39004
685	685	R-HSA-167200	Formation of HIV-1 elongation complex containing HIV-1 Tat	1,27585421412301	10	0,00655744754041968	0,0127280385690769	0,0127280385690769		CTDP1, ELL	HYPER_HYPO_DELTAQ_GENE_Whole	11	984	Reactome	142	GSE39004
686	686	R-HSA-167169	HIV Transcription Elongation	1,27585421412301	10	0,00655744754041968	0,0127280385690769	0,0127280385690769		CTDP1, ELL	HYPER_HYPO_DELTAQ_GENE_Whole	11	984	Reactome	143	GSE39004
687	687	R-HSA-167246	Tat-mediated elongation of the HIV-1 transcript	1,27585421412301	10	0,00655744754041968	0,0127280385690769	0,0127280385690769		CTDP1, ELL	HYPER_HYPO_DELTAQ_GENE_Whole	11	984	Reactome	144	GSE39004
688	688	R-HSA-5358351	Signaling by Hedgehog	2,07916983042268	10	0,00699317738791423	0,0136068593103196	0,0136068593103196	MKS1	ADCY3, CDC73, HHAT, IFT140, IQCE, PRKAR2B, PSMD6, SMURF1, SPOPL, SUFU	HYPER_HYPO_DELTAQ_GENE_Whole	11	984	Reactome	145	GSE39004
689	689	R-HSA-167152	Formation of HIV elongation complex in the absence of HIV Tat	1,24473581865659	10	0,00655744754041968	0,0137241500269516	0,0137241500269516		CTDP1, ELL	HYPER_HYPO_DELTAQ_GENE_Whole	11	984	Reactome	146	GSE39004
690	690	R-HSA-1474165	Reproduction	1,2601029275289	5	0,0065359477124183	0,0137250545889836	0,0153464857379188		ATM, CATSPERG, IZUMO2, STAG1	HYPER_HYPO_DELTAQ_GENE_Whole	11	984	Reactome	147	GSE39004
691	691	R-HSA-8953750	Transcriptional Regulation by E2F6	2,25150743668766	1	0,0062111801242236	0,0146219632916279	0,0146219632916279		EHMT1, RNF2, UXT	HYPER_HYPO_DELTAQ_GENE_Whole	11	984	Reactome	148	GSE39004
692	692	R-HSA-162599	Late Phase of HIV Life Cycle	1,10145687550188	10	0,00655744754041968	0,015273146627008	0,015273146627008		CTDP1, ELL, MVB12B, SEC13, TAF4, VPS28	HYPER_HYPO_DELTAQ_GENE_Whole	11	984	Reactome	149	GSE39004
693	693	R-HSA-8856828	Clathrin-mediated endocytosis	1,44777783162894	9	0,0065359477124183	0,0161605776274175	0,0161605776274175		ARF6, DNM1, HGS, IGF2R, ITSN2, PACSIN1, PIP5K1C, SYT2	HYPER_HYPO_DELTAQ_GENE_Whole	11	984	Reactome	150	GSE39004
694	694	R-HSA-112315	Transmission across Chemical Synapses	1,45219178843269	9	0,0065359477124183	0,0162981494472246	0,019664209158746	COMT	ADCY3, CHRNB2, CPLX1, KCNJ6, KIF17, MAPK1, MAPT, NBEA, NCALD, PRKAR2B, RAC1, SLC6A3, SYN1	HYPER_HYPO_DELTAQ_GENE_Whole	11	984	Reactome	151	GSE39004
695	695	R-HSA-9758941	Gastrulation	3,18963553530752	10	0,0131148950808394	0,0164600914800565	0,0164600914800565		BMP4, FGFR1, GATA4, KAT2A, LEF1, WNT3A	HYPER_HYPO_DELTAQ_GENE_Whole	11	984	Reactome	152	GSE39004
696	696	R-HSA-2122947	NOTCH1 Intracellular Domain Regulates Transcription	1,59481776765376	10	0,00655744754041968	0,0164600914800565	0,0164600914800565		HDAC4, KAT2A, NBEA	HYPER_HYPO_DELTAQ_GENE_Whole	11	984	Reactome	153	GSE39004
697	697	R-HSA-382551	Transport of small molecules	1,76487038264854	1	0,0062111801242236	0,0167639550825374	0,0167639550825374		ABCA2, ABCA7, ABCB1, ABCC3, ABCG5, ADCY3, AQP10, ASIC2, ATP13A2, ATP4B, ATP6V0A4, ATP6V1G2, ATP6V1H, ATP8A2, BSG, CES3, CLCN1, CTNS, EMB, GLRX3, LCN15, LMF1, NIPA1, PMPCA, PRKAR2B, PSMD6, RYR1, SCARB1, SCNN1D, SLC20A2, SLC24A4, SLC25A22, SLC25A29, SLC3A2, SLC44A4, SLC44A5, SLC47A2, SLC4A8, SLC5A5, SLC6A3, SLC6A9, SLC8A2, SLC9A3, SLCO3A1, SLCO4A1, TFR2, TRPV3, TRPV5	HYPER_HYPO_DELTAQ_GENE_Whole	11	984	Reactome	154	GSE39004
698	698	R-HSA-9006931	Signaling by Nuclear Receptors	1,1744264732513	2	0,00775375939849624	0,0171032017619308	0,0171032017619308		ABCG5, AGO2, EEPD1, GREB1, HSP90AA1, IGF1R, MAPK1, PLIN1, PTK2, STAG1, ZDHHC7	HYPER_HYPO_DELTAQ_GENE_Whole	11	984	Reactome	155	GSE39004
699	699	R-HSA-9012852	Signaling by NOTCH3	2,60378411045512	10	0,00655744754041968	0,0175235972068176	0,0175235972068176		KAT2A, NEURL1, NOTCH3, PLXND1, WWP2	HYPER_HYPO_DELTAQ_GENE_Whole	11	984	Reactome	156	GSE39004
700	700	R-HSA-2428928	IRS-related events triggered by IGF1R	1,47213947783424	9	0,0065359477124183	0,017865742380671	0,0209840794595408		FGF22, FGFR1, IGF1R	HYPER_HYPO_DELTAQ_GENE_Whole	11	984	Reactome	157	GSE39004
701	701	R-HSA-69481	G2/M Checkpoints	0,773244978256368	9	0,00657894736842105	0,0179183564345591	0,024980581446625		ATM, ATRIP, MCM2, PSMD6	HYPER_HYPO_DELTAQ_GENE_Whole	11	984	Reactome	158	GSE39004
702	702	R-HSA-5619102	SLC transporter disorders	1,92064075244324	3	0,0065359477124183	0,0188241903012397	0,0237584516321424		BSG, SEC13, SLC20A2, SLC24A4, SLC3A2, SLC5A5, SLC6A3	HYPER_HYPO_DELTAQ_GENE_Whole	11	984	Reactome	159	GSE39004
703	703	R-HSA-2428924	IGF1R signaling cascade	1,44436326127133	9	0,0065359477124183	0,0189275422944849	0,0222304656201806		FGF22, FGFR1, IGF1R	HYPER_HYPO_DELTAQ_GENE_Whole	11	984	Reactome	160	GSE39004
704	704	R-HSA-9639288	Amino acids regulate mTORC1	2,40727210211888	1	0,0062111801242236	0,0189275422944849	0,0189275422944849		ATP6V1G2, ATP6V1H, RHEB, RPTOR, SEC13	HYPER_HYPO_DELTAQ_GENE_Whole	11	984	Reactome	161	GSE39004
705	705	R-HSA-8878166	Transcriptional regulation by RUNX2	1,07214639842269	9	0,0065359477124183	0,0191829920866946	0,0209387214367545		HDAC4, HIVEP3, MAPK1, PSMD6, SMURF1	HYPER_HYPO_DELTAQ_GENE_Whole	11	984	Reactome	162	GSE39004
706	706	R-HSA-9707616	Heme signaling	1,66415767059523	8	0,00655744754041968	0,0194813309564327	0,0255304527620388		CRTC1, MAFK, SMARCD3	HYPER_HYPO_DELTAQ_GENE_Whole	11	984	Reactome	163	GSE39004
707	707	R-HSA-2404192	Signaling by Type 1 Insulin-like Growth Factor 1 Receptor (IGF1R)	1,41761579347001	9	0,0065359477124183	0,0200301915218976	0,0235247445015236		FGF22, FGFR1, IGF1R	HYPER_HYPO_DELTAQ_GENE_Whole	11	984	Reactome	164	GSE39004
708	708	R-HSA-76009	Platelet Aggregation (Plug Formation)	1,37930185310595	4	0,0074217050891692	0,0211890870982349	0,0497442301812169		BCAR1, PTK2	HYPER_HYPO_DELTAQ_GENE_Whole	11	984	Reactome	165	GSE39004
709	709	R-HSA-162587	HIV Life Cycle	1,00725332693922	10	0,00655744754041968	0,0217388961790041	0,0217388961790041		CTDP1, ELL, MVB12B, SEC13, TAF4, VPS28	HYPER_HYPO_DELTAQ_GENE_Whole	11	984	Reactome	166	GSE39004
710	710	R-HSA-76002	Platelet activation, signaling and aggregation	0,803687693935752	2	0,00775375939849624	0,0229481990985754	0,0229481990985754		BCAR1, CHID1, DGKZ, GNA12, GP6, MAPK1, PTK2, RAC1	HYPER_HYPO_DELTAQ_GENE_Whole	11	984	Reactome	167	GSE39004
711	711	R-HSA-111465	Apoptotic cleavage of cellular proteins	2,68600887183791	5	0,0065359477124183	0,0229860521392439	0,0314285433049413		GSN, MAPT, PLEC, PTK2	HYPER_HYPO_DELTAQ_GENE_Whole	11	984	Reactome	168	GSE39004
712	712	R-HSA-390466	Chaperonin-mediated protein folding	1,1216300783499	2	0,00783593510866238	0,0243642279813921	0,0271462620504898		FBXW5, PFDN6, TUBA3C, TUBA8	HYPER_HYPO_DELTAQ_GENE_Whole	11	984	Reactome	169	GSE39004
713	713	R-HSA-373752	Netrin-1 signaling	2,55170842824601	2	0,00660073196235622	0,0250898370299966	0,0250898370299966		ABLIM2, DOCK1, HFE2, PTK2, RAC1	HYPER_HYPO_DELTAQ_GENE_Whole	11	984	Reactome	170	GSE39004
714	714	R-HSA-400685	Sema4D in semaphorin signaling	3,18963553530752	1	0,00584795321637427	0,0255304527620388	0,0255304527620388		ARHGAP35, MYH11, RAC1	HYPER_HYPO_DELTAQ_GENE_Whole	11	984	Reactome	171	GSE39004
715	715	R-HSA-166520	Signaling by NTRKs	0,761704008431646	10	0,00655744754041968	0,0265059180103997	0,0359664851018267		DNM1, FOSL1, MAPK1, RAC1	HYPER_HYPO_DELTAQ_GENE_Whole	11	984	Reactome	172	GSE39004
716	716	R-HSA-69278	Cell Cycle, Mitotic	1,14333167864384	7	0,00740740740740741	0,0273517951486916	0,044032683410555		B9D2, CCND2, CDC20, CENPN, ENSA, FBXL18, GORASP2, HAUS8, HSP90AA1, MAD1L1, MAPK1, MCM2, ODF2, POLE4, PRKAR2B, PSMD6, RCC2, SEC13, STAG1, TUBA3C, TUBA8, VRK1	HYPER_HYPO_DELTAQ_GENE_Whole	11	984	Reactome	173	GSE39004
717	717	R-HSA-450408	AUF1 (hnRNP D0) binds and destabilizes mRNA	0,945077195646672	9	0,0065359477124183	0,0273987344394747	0,0316707566959823		EIF4G1, PSMD6	HYPER_HYPO_DELTAQ_GENE_Whole	11	984	Reactome	174	GSE39004
718	718	R-HSA-8941858	Regulation of RUNX3 expression and activity	0,945077195646672	9	0,0065359477124183	0,0273987344394747	0,0316707566959823		PSMD6, SMURF1	HYPER_HYPO_DELTAQ_GENE_Whole	11	984	Reactome	175	GSE39004
719	719	R-HSA-1912422	Pre-NOTCH Expression and Processing	1,34300443591895	10	0,00655744754041968	0,0277035762572726	0,0277035762572726		AGO2, KAT2A, NOTCH3	HYPER_HYPO_DELTAQ_GENE_Whole	11	984	Reactome	176	GSE39004
720	720	R-HSA-157118	Signaling by NOTCH	1,25493857126853	10	0,019672342621259	0,0302391655798865	0,0302391655798865		AGO2, HDAC4, KAT2A, NBEA, NEURL1, NOTCH3, PLXND1, PSMD6, WWP2	HYPER_HYPO_DELTAQ_GENE_Whole	11	984	Reactome	177	GSE39004
721	721	R-HSA-1227986	Signaling by ERBB2	1,04151364418205	1	0,0062111801242236	0,0309210876640695	0,0309210876640695		CUL5, HSP90AA1	HYPER_HYPO_DELTAQ_GENE_Whole	11	984	Reactome	178	GSE39004
722	722	R-HSA-5339562	Uptake and actions of bacterial toxins	2,6396983740476	10	0,00655744754041968	0,0322750765620595	0,0347275443612957		GUCY2C, HSP90AA1, SYT2	HYPER_HYPO_DELTAQ_GENE_Whole	11	984	Reactome	179	GSE39004
723	723	R-HSA-5617833	Cilium Assembly	1,5768984668936	8	0,00645268723200533	0,0332933286697138	0,0332933286697138	MKS1	B9D2, HAUS8, HSP90AA1, IFT140, IQCB1, KIF17, ODF2, PRKAR2B, RAB11FIP3, RAB3IP	HYPER_HYPO_DELTAQ_GENE_Whole	11	984	Reactome	180	GSE39004
724	724	R-HSA-5673001	RAF/MAP kinase cascade	1,20626216607993	2	0,00775375939849624	0,0336302842535066	0,0336302842535066		DAB2IP, FGF22, FGFR1, GFRA1, GFRA2, IL2RB, MAPK1, PSMD6, PTK2, RASA1, RASGRP4, SPTB, SPTBN4	HYPER_HYPO_DELTAQ_GENE_Whole	11	984	Reactome	181	GSE39004
725	725	R-HSA-162909	Host Interactions of HIV factors	1,14255601264747	9	0,0065359477124183	0,0340835768551531	0,0371824841413314		ATP6V1H, CUL5, ELMO1, PSMD6, RAC1, SEC13	HYPER_HYPO_DELTAQ_GENE_Whole	11	984	Reactome	182	GSE39004
726	726	R-HSA-8854214	TBC/RABGAPs	1,70113895216401	10	0,00655744754041968	0,0343683586821294	0,042813522919015		ARF6, GGA2, TBC1D15	HYPER_HYPO_DELTAQ_GENE_Whole	11	984	Reactome	183	GSE39004
727	727	R-HSA-5684996	MAPK1/MAPK3 signaling	1,18050567854798	2	0,00775375939849624	0,0372993278966706	0,0372993278966706		DAB2IP, FGF22, FGFR1, GFRA1, GFRA2, IL2RB, MAPK1, PSMD6, PTK2, RASA1, RASGRP4, SPTB, SPTBN4	HYPER_HYPO_DELTAQ_GENE_Whole	11	984	Reactome	184	GSE39004
728	728	R-HSA-186797	Signaling by PDGF	1,9258176816951	1	0,0062111801242236	0,0392055739129513	0,0392055739129513		BCAR1, COL9A3, PLAT, RASA1	HYPER_HYPO_DELTAQ_GENE_Whole	11	984	Reactome	185	GSE39004
729	729	R-HSA-3928665	EPH-ephrin mediated repulsion of cells	2,08302728836409	10	0,00655744754041968	0,0395986880265196	0,049741023881924		DNM1, EPHA8, EPHB1, RAC1	HYPER_HYPO_DELTAQ_GENE_Whole	11	984	Reactome	186	GSE39004
730	730	R-HSA-5654736	Signaling by FGFR1	1,56227046627307	10	0,00655744754041968	0,0395986880265196	0,049741023881924		FGF22, FGFR1, MAPK1	HYPER_HYPO_DELTAQ_GENE_Whole	11	984	Reactome	187	GSE39004
731	731	R-HSA-75153	Apoptotic execution phase	2,21887689412697	2	0,00775375939849624	0,0410858780483483	0,0410858780483483		GSN, MAPT, PLEC, PTK2	HYPER_HYPO_DELTAQ_GENE_Whole	11	984	Reactome	188	GSE39004
732	732	R-HSA-4608870	Asymmetric localization of PCP proteins	0,810066167697147	5	0,00636942675159236	0,0436278646067364	0,0436278646067364		PSMD6, SMURF1	HYPER_HYPO_DELTAQ_GENE_Whole	11	984	Reactome	189	GSE39004
733	733	R-HSA-2559582	Senescence-Associated Secretory Phenotype (SASP)	0,962908840847552	2	0,00662768031189084	0,0444773275045636	0,0444773275045636		EHMT1, MAPK1	HYPER_HYPO_DELTAQ_GENE_Whole	11	984	Reactome	190	GSE39004
734	734	R-HSA-9634285	Constitutive Signaling by Overexpressed ERBB2	2,55170842824601	1	0,00636942675159236	0,0490144293613449	0,0490144293613449		HSP90AA1	HYPER_HYPO_DELTAQ_GENE_Whole	11	984	Reactome	191	GSE39004
735	735	R-HSA-937039	IRAK1 recruits IKK complex	44,808	10	0,00722106360792492	0,000565775783311075	0,00113128217263589		PELI1	HYPER_HYPO_DELTAQ_GENE_1stExon	12	51	Reactome	1	GSE39004
736	736	R-HSA-975144	IRAK1 recruits IKK complex upon TLR7/8 or 9 stimulation	44,808	10	0,00722106360792492	0,000565775783311075	0,00113128217263589		PELI1	HYPER_HYPO_DELTAQ_GENE_1stExon	12	51	Reactome	2	GSE39004
737	737	R-HSA-442380	Zinc influx into cells by the SLC39 gene family	44,808	1	0,00617283950617284	0,000565775783311075	0,000565775783311075		SLC39A5	HYPER_HYPO_DELTAQ_GENE_1stExon	12	51	Reactome	3	GSE39004
738	738	R-HSA-179812	GRB2 events in EGFR signaling	34,4676923076923	10	0,0132778264680105	0,000980590450836192	0,00326649522382069		NRAS	HYPER_HYPO_DELTAQ_GENE_1stExon	12	51	Reactome	4	GSE39004
739	739	R-HSA-180336	SHC1 events in EGFR signaling	32,0057142857143	10	0,0132778264680105	0,00114398813625401	0,00381057078138119		NRAS	HYPER_HYPO_DELTAQ_GENE_1stExon	12	51	Reactome	5	GSE39004
740	740	R-HSA-5637810	Constitutive Signaling by EGFRvIII	29,872	10	0,0199167397020158	0,00131994701522978	0,00263887274929614		NRAS	HYPER_HYPO_DELTAQ_GENE_1stExon	12	51	Reactome	6	GSE39004
741	741	R-HSA-5637812	Signaling by EGFRvIII in Cancer	29,872	10	0,0199167397020158	0,00131994701522978	0,00263887274929614		NRAS	HYPER_HYPO_DELTAQ_GENE_1stExon	12	51	Reactome	7	GSE39004
742	742	R-HSA-9665348	Signaling by ERBB2 ECD mutants	29,872	10	0,0199167397020158	0,00131994701522978	0,00263887274929614		NRAS	HYPER_HYPO_DELTAQ_GENE_1stExon	12	51	Reactome	8	GSE39004
743	743	R-HSA-435354	Zinc transporters	29,872	1	0,00617283950617284	0,00131994701522978	0,00131994701522978		SLC39A5	HYPER_HYPO_DELTAQ_GENE_1stExon	12	51	Reactome	9	GSE39004
744	744	R-HSA-5655291	Signaling by FGFR4 in disease	40,7345454545455	9	0,0142857142857143	0,00138259589892688	0,00138259589892688		NRAS	HYPER_HYPO_DELTAQ_GENE_1stExon	12	51	Reactome	10	GSE39004
745	745	R-HSA-9028731	Activated NTRK2 signals through FRS2 and FRS3	81,4690909090909	8	0,00796825396825397	0,00138259589892688	0,00483519848393803		BDNF, NRAS	HYPER_HYPO_DELTAQ_GENE_1stExon	12	51	Reactome	11	GSE39004
746	746	R-HSA-1963640	GRB2 events in ERBB2 signaling	28,005	10	0,0132778264680105	0,00150846596502541	0,00502403106410737		NRAS	HYPER_HYPO_DELTAQ_GENE_1stExon	12	51	Reactome	12	GSE39004
747	747	R-HSA-9634285	Constitutive Signaling by Overexpressed ERBB2	44,808	7	0,0072992700729927	0,00188502140297881	0,0052742910636836		NRAS	HYPER_HYPO_DELTAQ_GENE_1stExon	12	51	Reactome	13	GSE39004
748	748	R-HSA-881907	Gastrin-CREB signalling pathway via PKC and MAPK	24,8933333333333	10	0,0132778264680105	0,00192317958612397	0,00640449552554644		NRAS	HYPER_HYPO_DELTAQ_GENE_1stExon	12	51	Reactome	14	GSE39004
749	749	R-HSA-1236382	Constitutive Signaling by Ligand-Responsive EGFR Cancer Variants	23,5831578947368	10	0,0199167397020158	0,00214937201195076	0,00429656932310721		NRAS	HYPER_HYPO_DELTAQ_GENE_1stExon	12	51	Reactome	15	GSE39004
750	750	R-HSA-5637815	Signaling by Ligand-Responsive EGFR Variants in Cancer	23,5831578947368	10	0,0199167397020158	0,00214937201195076	0,00429656932310721		NRAS	HYPER_HYPO_DELTAQ_GENE_1stExon	12	51	Reactome	16	GSE39004
751	751	R-HSA-5218921	VEGFR2 mediated cell proliferation	23,5831578947368	8	0,00722106360792492	0,00214937201195076	0,0200101167623142		NRAS	HYPER_HYPO_DELTAQ_GENE_1stExon	12	51	Reactome	17	GSE39004
752	752	R-HSA-8851805	MET activates RAS signaling	40,7345454545455	7	0,0072992700729927	0,00230370932302209	0,00644520460967173		NRAS	HYPER_HYPO_DELTAQ_GENE_1stExon	12	51	Reactome	18	GSE39004
753	753	R-HSA-9665686	Signaling by ERBB2 TMD/JMD mutants	21,3371428571429	10	0,0132778264680105	0,002639422480469	0,00878812898787599		NRAS	HYPER_HYPO_DELTAQ_GENE_1stExon	12	51	Reactome	19	GSE39004
754	754	R-HSA-9673770	Signaling by PDGFRA extracellular domain mutants	37,34	7	0,0072992700729927	0,00276420433408564	0,00773286440109944		NRAS	HYPER_HYPO_DELTAQ_GENE_1stExon	12	51	Reactome	20	GSE39004
755	755	R-HSA-9673767	Signaling by PDGFRA transmembrane, juxtamembrane and kinase domain mutants	37,34	7	0,0072992700729927	0,00276420433408564	0,00773286440109944		NRAS	HYPER_HYPO_DELTAQ_GENE_1stExon	12	51	Reactome	21	GSE39004
756	756	R-HSA-1250196	SHC1 events in ERBB2 signaling	20,3672727272727	10	0,0132778264680105	0,0029032782776843	0,00966607847787738		NRAS	HYPER_HYPO_DELTAQ_GENE_1stExon	12	51	Reactome	22	GSE39004
757	757	R-HSA-425410	Metal ion SLC transporters	19,4817391304348	1	0,00617283950617284	0,00317968628655295	0,00317968628655295		SLC39A5	HYPER_HYPO_DELTAQ_GENE_1stExon	12	51	Reactome	23	GSE39004
758	758	R-HSA-171007	p38MAPK events	34,4676923076923	7	0,0072992700729927	0,00326649522382069	0,00913720777491316		NRAS	HYPER_HYPO_DELTAQ_GENE_1stExon	12	51	Reactome	24	GSE39004
759	759	R-HSA-9664565	Signaling by ERBB2 KD Mutants	18,67	10	0,0199167397020158	0,00346864538433689	0,00693274912040587		NRAS	HYPER_HYPO_DELTAQ_GENE_1stExon	12	51	Reactome	25	GSE39004
760	760	R-HSA-1643713	Signaling by EGFR in Cancer	17,9232	10	0,0199167397020158	0,00377015444829805	0,00753514810556928		NRAS	HYPER_HYPO_DELTAQ_GENE_1stExon	12	51	Reactome	26	GSE39004
761	761	R-HSA-1227990	Signaling by ERBB2 in Cancer	17,9232	10	0,0199167397020158	0,00377015444829805	0,00753514810556928		NRAS	HYPER_HYPO_DELTAQ_GENE_1stExon	12	51	Reactome	27	GSE39004
762	762	R-HSA-9027284	Erythropoietin activates RAS	32,0057142857143	7	0,0072992700729927	0,00381057078138119	0,0106581720890597		NRAS	HYPER_HYPO_DELTAQ_GENE_1stExon	12	51	Reactome	28	GSE39004
763	763	R-HSA-8849471	PTK6 Regulates RHO GTPases, RAS GTPase and MAP kinases	32,0057142857143	7	0,0072992700729927	0,00381057078138119	0,0106581720890597		NRAS	HYPER_HYPO_DELTAQ_GENE_1stExon	12	51	Reactome	29	GSE39004
764	764	R-HSA-1250347	SHC1 events in ERBB4 signaling	32,0057142857143	7	0,0072992700729927	0,00381057078138119	0,0106581720890597		NRAS	HYPER_HYPO_DELTAQ_GENE_1stExon	12	51	Reactome	30	GSE39004
765	765	R-HSA-201451	Signaling by BMP	16,0028571428571	3	0,0122699386503067	0,00474997020986403	0,00474997020986403		GDF2	HYPER_HYPO_DELTAQ_GENE_1stExon	12	51	Reactome	31	GSE39004
766	766	R-HSA-9703648	Signaling by FLT3 ITD and TKD mutants	28,005	7	0,0072992700729927	0,00502403106410737	0,0140497130751099		NRAS	HYPER_HYPO_DELTAQ_GENE_1stExon	12	51	Reactome	32	GSE39004
767	767	R-HSA-9034015	Signaling by NTRK3 (TRKC)	26,3576470588235	7	0,0072992700729927	0,00569339337509365	0,0159201645678638		NRAS	HYPER_HYPO_DELTAQ_GENE_1stExon	12	51	Reactome	33	GSE39004
768	768	R-HSA-5655332	Signaling by FGFR3 in disease	20,3672727272727	9	0,0142857142857143	0,00580310072187123	0,00580310072187123		NRAS	HYPER_HYPO_DELTAQ_GENE_1stExon	12	51	Reactome	34	GSE39004
769	769	R-HSA-5213460	RIPK1-mediated regulated necrosis	14,0025	10	0,0144421272158498	0,0062320226389899	0,0062320226389899		PELI1	HYPER_HYPO_DELTAQ_GENE_1stExon	12	51	Reactome	35	GSE39004
770	770	R-HSA-5675482	Regulation of necroptotic cell death	14,0025	10	0,0144421272158498	0,0062320226389899	0,0062320226389899		PELI1	HYPER_HYPO_DELTAQ_GENE_1stExon	12	51	Reactome	36	GSE39004
771	771	R-HSA-5654704	SHC-mediated cascade:FGFR3	24,8933333333333	7	0,0072992700729927	0,00640449552554644	0,0179069866426408		NRAS	HYPER_HYPO_DELTAQ_GENE_1stExon	12	51	Reactome	37	GSE39004
772	772	R-HSA-210993	Tie2 Signaling	24,8933333333333	7	0,0072992700729927	0,00640449552554644	0,0179069866426408		NRAS	HYPER_HYPO_DELTAQ_GENE_1stExon	12	51	Reactome	38	GSE39004
773	773	R-HSA-9637690	Response of Mtb to phagocytosis	18,67	3	0,00746268656716418	0,00693274912040587	0,00693274912040587		NOS2	HYPER_HYPO_DELTAQ_GENE_1stExon	12	51	Reactome	39	GSE39004
774	774	R-HSA-9703465	Signaling by FLT3 fusion proteins	23,5831578947368	7	0,0072992700729927	0,0071573263121319	0,0200101167623142		NRAS	HYPER_HYPO_DELTAQ_GENE_1stExon	12	51	Reactome	40	GSE39004
775	775	R-HSA-5654708	Downstream signaling of activated FGFR3	17,9232	9	0,0142857142857143	0,00753514810556928	0,00753514810556928		NRAS	HYPER_HYPO_DELTAQ_GENE_1stExon	12	51	Reactome	41	GSE39004
776	776	R-HSA-9006335	Signaling by Erythropoietin	17,9232	9	0,0142857142857143	0,00753514810556928	0,00753514810556928		NRAS	HYPER_HYPO_DELTAQ_GENE_1stExon	12	51	Reactome	42	GSE39004
777	777	R-HSA-9006115	Signaling by NTRK2 (TRKB)	35,8464	9	0,0158730158730159	0,00753514810556928	0,00753514810556928		BDNF, NRAS	HYPER_HYPO_DELTAQ_GENE_1stExon	12	51	Reactome	43	GSE39004
778	778	R-HSA-156590	Glutathione conjugation	12,4466666666667	1	0,00617283950617284	0,00791473081647783	0,00791473081647783		GSTM2	HYPER_HYPO_DELTAQ_GENE_1stExon	12	51	Reactome	44	GSE39004
779	779	R-HSA-5654706	FRS-mediated FGFR3 signaling	22,404	7	0,0072992700729927	0,0079518745330183	0,0222294924107277		NRAS	HYPER_HYPO_DELTAQ_GENE_1stExon	12	51	Reactome	45	GSE39004
780	780	R-HSA-9648002	RAS processing	22,404	7	0,0072992700729927	0,0079518745330183	0,0222294924107277		NRAS	HYPER_HYPO_DELTAQ_GENE_1stExon	12	51	Reactome	46	GSE39004
781	781	R-HSA-442982	Ras activation upon Ca2+ influx through NMDA receptor	22,404	7	0,0072992700729927	0,0079518745330183	0,0222294924107277		NRAS	HYPER_HYPO_DELTAQ_GENE_1stExon	12	51	Reactome	47	GSE39004
782	782	R-HSA-5654719	SHC-mediated cascade:FGFR4	22,404	7	0,0072992700729927	0,0079518745330183	0,0222294924107277		NRAS	HYPER_HYPO_DELTAQ_GENE_1stExon	12	51	Reactome	48	GSE39004
783	783	R-HSA-9669938	Signaling by KIT in disease	22,404	7	0,0072992700729927	0,0079518745330183	0,0222294924107277		NRAS	HYPER_HYPO_DELTAQ_GENE_1stExon	12	51	Reactome	49	GSE39004
784	784	R-HSA-9671555	Signaling by PDGFR in disease	22,404	7	0,0072992700729927	0,0079518745330183	0,0222294924107277		NRAS	HYPER_HYPO_DELTAQ_GENE_1stExon	12	51	Reactome	50	GSE39004
785	785	R-HSA-9670439	Signaling by phosphorylated juxtamembrane, extracellular and kinase domain KIT mutants	22,404	7	0,0072992700729927	0,0079518745330183	0,0222294924107277		NRAS	HYPER_HYPO_DELTAQ_GENE_1stExon	12	51	Reactome	51	GSE39004
786	786	R-HSA-167044	Signalling to RAS	22,404	7	0,0072992700729927	0,0079518745330183	0,0222294924107277		NRAS	HYPER_HYPO_DELTAQ_GENE_1stExon	12	51	Reactome	52	GSE39004
787	787	R-HSA-5621575	CD209 (DC-SIGN) signaling	21,3371428571429	7	0,0072992700729927	0,00878812898787599	0,0245650510926903		NRAS	HYPER_HYPO_DELTAQ_GENE_1stExon	12	51	Reactome	53	GSE39004
788	788	R-HSA-5654688	SHC-mediated cascade:FGFR1	21,3371428571429	7	0,0072992700729927	0,00878812898787599	0,0245650510926903		NRAS	HYPER_HYPO_DELTAQ_GENE_1stExon	12	51	Reactome	54	GSE39004
789	789	R-HSA-5654716	Downstream signaling of activated FGFR4	16,5955555555556	9	0,0142857142857143	0,00881507322750955	0,00881507322750955		NRAS	HYPER_HYPO_DELTAQ_GENE_1stExon	12	51	Reactome	55	GSE39004
790	790	R-HSA-5654712	FRS-mediated FGFR4 signaling	20,3672727272727	7	0,0072992700729927	0,00966607847787738	0,0270167303339712		NRAS	HYPER_HYPO_DELTAQ_GENE_1stExon	12	51	Reactome	56	GSE39004
791	791	R-HSA-1296072	Voltage gated Potassium channels	33,606	10	0,00722106360792492	0,00979802288709119	0,00979802288709119		KCNA6, KCND2, KCNF1	HYPER_HYPO_DELTAQ_GENE_1stExon	12	51	Reactome	57	GSE39004
792	792	R-HSA-5654693	FRS-mediated FGFR1 signaling	19,4817391304348	7	0,0072992700729927	0,0105857118056967	0,029584467681295		NRAS	HYPER_HYPO_DELTAQ_GENE_1stExon	12	51	Reactome	58	GSE39004
793	793	R-HSA-5654699	SHC-mediated cascade:FGFR2	19,4817391304348	7	0,0072992700729927	0,0105857118056967	0,029584467681295		NRAS	HYPER_HYPO_DELTAQ_GENE_1stExon	12	51	Reactome	59	GSE39004
794	794	R-HSA-5654696	Downstream signaling of activated FGFR2	14,936	9	0,0142857142857143	0,0109227115379394	0,0109227115379394		NRAS	HYPER_HYPO_DELTAQ_GENE_1stExon	12	51	Reactome	60	GSE39004
795	795	R-HSA-5654687	Downstream signaling of activated FGFR1	14,4541935483871	9	0,0142857142857143	0,011675306543789	0,011675306543789		NRAS	HYPER_HYPO_DELTAQ_GENE_1stExon	12	51	Reactome	61	GSE39004
796	796	R-HSA-5654700	FRS-mediated FGFR2 signaling	17,9232	7	0,0072992700729927	0,0125499851929954	0,0350678669857162		NRAS	HYPER_HYPO_DELTAQ_GENE_1stExon	12	51	Reactome	62	GSE39004
797	797	R-HSA-1227986	Signaling by ERBB2	9,14448979591837	10	0,0144421272158498	0,0147684427175399	0,0294955784979231		NRAS	HYPER_HYPO_DELTAQ_GENE_1stExon	12	51	Reactome	63	GSE39004
798	798	R-HSA-177929	Signaling by EGFR	8,9616	10	0,0111111111111111	0,0153833360460577	0,0307227300154766		NRAS	HYPER_HYPO_DELTAQ_GENE_1stExon	12	51	Reactome	64	GSE39004
799	799	R-HSA-442742	CREB1 phosphorylation through NMDA receptor-mediated activation of RAS signaling	16,0028571428571	7	0,0072992700729927	0,0158087442107839	0,0441618416101606		NRAS	HYPER_HYPO_DELTAQ_GENE_1stExon	12	51	Reactome	65	GSE39004
800	800	R-HSA-9682385	FLT3 signaling in disease	16,0028571428571	7	0,0072992700729927	0,0158087442107839	0,0441618416101606		NRAS	HYPER_HYPO_DELTAQ_GENE_1stExon	12	51	Reactome	66	GSE39004
801	801	R-HSA-5655302	Signaling by FGFR1 in disease	12,1102702702703	9	0,00763358778625954	0,0167160763133927	0,0167160763133927		NRAS	HYPER_HYPO_DELTAQ_GENE_1stExon	12	51	Reactome	67	GSE39004
802	802	R-HSA-2424491	DAP12 signaling	15,4510344827586	7	0,0072992700729927	0,0169782455057656	0,0474246172478263		NRAS	HYPER_HYPO_DELTAQ_GENE_1stExon	12	51	Reactome	68	GSE39004
803	803	R-HSA-186763	Downstream signal transduction	15,4510344827586	7	0,0072992700729927	0,0169782455057656	0,0474246172478263		NRAS	HYPER_HYPO_DELTAQ_GENE_1stExon	12	51	Reactome	69	GSE39004
804	804	R-HSA-5654741	Signaling by FGFR3	11,202	9	0,00763358778625954	0,0195738879526644	0,0195738879526644		NRAS	HYPER_HYPO_DELTAQ_GENE_1stExon	12	51	Reactome	70	GSE39004
805	805	R-HSA-5654743	Signaling by FGFR4	10,9287804878049	9	0,0072992700729927	0,0205764511132217	0,0205764511132217		NRAS	HYPER_HYPO_DELTAQ_GENE_1stExon	12	51	Reactome	71	GSE39004
806	806	R-HSA-5655253	Signaling by FGFR2 in disease	10,4204651162791	9	0,0072992700729927	0,0226564894797399	0,0226564894797399		NRAS	HYPER_HYPO_DELTAQ_GENE_1stExon	12	51	Reactome	72	GSE39004
807	807	R-HSA-5673000	RAF activation	13,1788235294118	5	0,00746268656716418	0,0234496107756675	0,0491504653353753		NRAS	HYPER_HYPO_DELTAQ_GENE_1stExon	12	51	Reactome	73	GSE39004
808	808	R-HSA-6802948	Signaling by high-kinase activity BRAF mutants	13,1788235294118	5	0,00746268656716418	0,0234496107756675	0,0491504653353753		NRAS	HYPER_HYPO_DELTAQ_GENE_1stExon	12	51	Reactome	74	GSE39004
809	809	R-HSA-187687	Signalling to ERKs	13,1788235294118	5	0,00746268656716418	0,0234496107756675	0,0491504653353753		NRAS	HYPER_HYPO_DELTAQ_GENE_1stExon	12	51	Reactome	75	GSE39004
810	810	R-HSA-112399	IRS-mediated signalling	9,335	9	0,0072992700729927	0,0282933633321774	0,0282933633321774		NRAS	HYPER_HYPO_DELTAQ_GENE_1stExon	12	51	Reactome	76	GSE39004
811	811	R-HSA-9607240	FLT3 Signaling	11,7915789473684	3	0,00746268656716418	0,0293746626744144	0,0440148031999825		NRAS	HYPER_HYPO_DELTAQ_GENE_1stExon	12	51	Reactome	77	GSE39004
812	812	R-HSA-5674135	MAP2K and MAPK activation	11,7915789473684	3	0,00746268656716418	0,0293746626744144	0,0440148031999825		NRAS	HYPER_HYPO_DELTAQ_GENE_1stExon	12	51	Reactome	78	GSE39004
813	813	R-HSA-5654736	Signaling by FGFR1	9,14448979591837	9	0,0072992700729927	0,0294955784979231	0,0294955784979231		NRAS	HYPER_HYPO_DELTAQ_GENE_1stExon	12	51	Reactome	79	GSE39004
814	814	R-HSA-3928665	EPH-ephrin mediated repulsion of cells	18,2889795918367	9	0,0142857142857143	0,0294955784979231	0,0490905586228579		EPHA10, EPHA7	HYPER_HYPO_DELTAQ_GENE_1stExon	12	51	Reactome	80	GSE39004
815	815	R-HSA-9656223	Signaling by RAF1 mutants	11,4892307692308	3	0,00746268656716418	0,0309597157962243	0,0463884554552113		NRAS	HYPER_HYPO_DELTAQ_GENE_1stExon	12	51	Reactome	81	GSE39004
816	816	R-HSA-2172127	DAP12 interactions	10,6685714285714	1	0,00746268656716418	0,0359637927598331	0,0359637927598331		NRAS	HYPER_HYPO_DELTAQ_GENE_1stExon	12	51	Reactome	82	GSE39004
817	817	R-HSA-5675221	Negative regulation of MAPK pathway	10,4204651162791	1	0,00746268656716418	0,03771475371774	0,03771475371774		NRAS	HYPER_HYPO_DELTAQ_GENE_1stExon	12	51	Reactome	83	GSE39004
818	818	R-HSA-6802955	Paradoxical activation of RAF signaling by kinase inactive BRAF	10,4204651162791	1	0,00746268656716418	0,03771475371774	0,03771475371774		NRAS	HYPER_HYPO_DELTAQ_GENE_1stExon	12	51	Reactome	84	GSE39004
819	819	R-HSA-6802949	Signaling by RAS mutants	10,4204651162791	1	0,00746268656716418	0,03771475371774	0,03771475371774		NRAS	HYPER_HYPO_DELTAQ_GENE_1stExon	12	51	Reactome	85	GSE39004
820	820	R-HSA-1433557	Signaling by SCF-KIT	10,4204651162791	1	0,00746268656716418	0,03771475371774	0,03771475371774		NRAS	HYPER_HYPO_DELTAQ_GENE_1stExon	12	51	Reactome	86	GSE39004
821	821	R-HSA-6802946	Signaling by moderate kinase activity BRAF mutants	10,4204651162791	1	0,00746268656716418	0,03771475371774	0,03771475371774		NRAS	HYPER_HYPO_DELTAQ_GENE_1stExon	12	51	Reactome	87	GSE39004
822	822	R-HSA-9649948	Signaling downstream of RAS mutants	10,4204651162791	1	0,00746268656716418	0,03771475371774	0,03771475371774		NRAS	HYPER_HYPO_DELTAQ_GENE_1stExon	12	51	Reactome	88	GSE39004
823	823	R-HSA-5218921	VEGFR2 mediated cell proliferation	38,6609145815358	10	0,0324146981627297	2,68943510780523e-06	2,68943510780523e-06		PRKCD, RASA1	HYPER_HYPO_DELTAQ_GENE_TSS200	13	89	Reactome	1	GSE39004
824	824	R-HSA-9678110	Attachment and Entry_9678110	45,9098360655738	10	0,00810367454068241	0,00087062217594013	0,00087062217594013		ACE2	HYPER_HYPO_DELTAQ_GENE_TSS200	13	89	Reactome	2	GSE39004
825	825	R-HSA-450520	HuR (ELAVL1) binds and stabilizes mRNA	36,727868852459	9	0,0078740157480315	0,0023311909175622	0,00349595387323132		PRKCD	HYPER_HYPO_DELTAQ_GENE_TSS200	13	89	Reactome	3	GSE39004
826	826	R-HSA-8849471	PTK6 Regulates RHO GTPases, RAS GTPase and MAP kinases	26,2341920374707	10	0,0162073490813648	0,00282851154514783	0,00282851154514783		RASA1	HYPER_HYPO_DELTAQ_GENE_TSS200	13	89	Reactome	4	GSE39004
827	827	R-HSA-9733458	Induction of Cell-Cell Fusion	21,6046287367406	10	0,00810367454068241	0,0042264710404754	0,0042264710404754		ACE2	HYPER_HYPO_DELTAQ_GENE_TSS200	13	89	Reactome	5	GSE39004
828	828	R-HSA-1250196	SHC1 events in ERBB2 signaling	16,6944858420268	10	0,00810367454068241	0,00717664832619246	0,00717664832619246		PRKCD	HYPER_HYPO_DELTAQ_GENE_TSS200	13	89	Reactome	6	GSE39004
829	829	R-HSA-9694614	Attachment and Entry_9694614	15,9686386315039	10	0,00810367454068241	0,00785967057561192	0,00785967057561192		ACE2	HYPER_HYPO_DELTAQ_GENE_TSS200	13	89	Reactome	7	GSE39004
830	830	R-HSA-186763	Downstream signal transduction	12,6647823629169	10	0,0162073490813648	0,0126082457522126	0,0126082457522126		RASA1	HYPER_HYPO_DELTAQ_GENE_TSS200	13	89	Reactome	8	GSE39004
831	831	R-HSA-9772572	Early SARS-CoV-2 Infection Events	8,95801679328269	10	0,00810367454068241	0,0254467327930622	0,0254467327930622		ACE2	HYPER_HYPO_DELTAQ_GENE_TSS200	13	89	Reactome	9	GSE39004
832	832	R-HSA-69473	G2/M DNA damage checkpoint	6,12131147540984	4	0,00699437515284911	0,0274801952866794	0,0274801952866794		RAD1	HYPER_HYPO_DELTAQ_GENE_TSS200	13	89	Reactome	10	GSE39004
833	833	R-HSA-9709570	Impaired BRCA2 binding to RAD51	10,8023143683703	4	0,00761494252873563	0,0289999464060298	0,0289999464060298		RAD1	HYPER_HYPO_DELTAQ_GENE_TSS200	13	89	Reactome	11	GSE39004
834	834	R-HSA-5693607	Processing of DNA double-strand break ends	5,82982045277127	4	0,00699437515284911	0,0303186563159064	0,0303186563159064		RAD1	HYPER_HYPO_DELTAQ_GENE_TSS200	13	89	Reactome	12	GSE39004
835	835	R-HSA-5685938	HDR through Single Strand Annealing (SSA)	9,92645104120514	4	0,00761494252873563	0,034418516999099	0,034418516999099		RAD1	HYPER_HYPO_DELTAQ_GENE_TSS200	13	89	Reactome	13	GSE39004
836	836	R-HSA-1227986	Signaling by ERBB2	7,49548343927735	10	0,0162073490813648	0,0364769464123554	0,0364769464123554		PRKCD	HYPER_HYPO_DELTAQ_GENE_TSS200	13	89	Reactome	14	GSE39004
837	837	R-HSA-5693616	Presynaptic phase of homologous DNA pairing and strand exchange	9,41740226986129	4	0,00761494252873563	0,0382876333183344	0,0382876333183344		RAD1	HYPER_HYPO_DELTAQ_GENE_TSS200	13	89	Reactome	15	GSE39004
838	838	R-HSA-9701190	Defective homologous recombination repair (HRR) due to BRCA2 loss of function	9,18196721311475	4	0,00761494252873563	0,0402991708012881	0,0402991708012881		RAD1	HYPER_HYPO_DELTAQ_GENE_TSS200	13	89	Reactome	16	GSE39004
839	839	R-HSA-9675136	Diseases of DNA Double-Strand Break Repair	9,18196721311475	4	0,00761494252873563	0,0402991708012881	0,0402991708012881		RAD1	HYPER_HYPO_DELTAQ_GENE_TSS200	13	89	Reactome	17	GSE39004
840	840	R-HSA-9772573	Late SARS-CoV-2 Infection Events	4,96322552060257	5	0,00709219858156028	0,0419169661539699	0,0419169661539699		ACE2	HYPER_HYPO_DELTAQ_GENE_TSS200	13	89	Reactome	18	GSE39004
841	841	R-HSA-186797	Signaling by PDGF	6,92978657593566	10	0,0139887503056982	0,0427323565093343	0,0427323565093343		RASA1	HYPER_HYPO_DELTAQ_GENE_TSS200	13	89	Reactome	19	GSE39004
842	842	R-HSA-5693579	Homologous DNA Pairing and Strand Exchange	8,74473067915691	4	0,00761494252873563	0,0444761353427213	0,0444761353427213		RAD1	HYPER_HYPO_DELTAQ_GENE_TSS200	13	89	Reactome	20	GSE39004
843	843	R-HSA-9006927	Signaling by Non-Receptor Tyrosine Kinases	6,67779433681073	10	0,0139887503056982	0,0460449823695923	0,0460449823695923		RASA1	HYPER_HYPO_DELTAQ_GENE_TSS200	13	89	Reactome	21	GSE39004
844	844	R-HSA-8848021	Signaling by PTK6	6,67779433681073	10	0,0139887503056982	0,0460449823695923	0,0460449823695923		RASA1	HYPER_HYPO_DELTAQ_GENE_TSS200	13	89	Reactome	22	GSE39004
845	845	R-HSA-2465910	MASTL Facilitates Mitotic Progression	25,1730337078652	10	0,0202532943649695	1,96703656130935e-06	1,96703656130935e-06	PPP2CB	PPP2R2D	HYPER_HYPO_DELTAQ_GENE_TSS1500	14	224	Reactome	1	GSE39004
846	846	R-HSA-6809371	Formation of the cornified envelope	10,7884430176565	10	0,0154250819498784	9,31145565202723e-06	9,31145565202723e-06		DSC2, KLK14, LCE1B, LCE2B, LCE2C, LCE4A	HYPER_HYPO_DELTAQ_GENE_TSS1500	14	224	Reactome	2	GSE39004
847	847	R-HSA-9793380	Formation of paraxial mesoderm	11,4422880490296	10	0,0205667759331712	2,52132154077845e-05	4,40950593842401e-05		KAT2A, LEF1	HYPER_HYPO_DELTAQ_GENE_TSS1500	14	224	Reactome	3	GSE39004
848	848	R-HSA-6804757	Regulation of TP53 Degradation	10,4887640449438	10	0,00520847462224995	0,00020405749267412	0,0384674899536869	PPP2CB	CCNG1, PRR5	HYPER_HYPO_DELTAQ_GENE_TSS1500	14	224	Reactome	4	GSE39004
849	849	R-HSA-6806003	Regulation of TP53 Expression and Degradation	10,205283935621	10	0,00520847462224995	0,000222032800065127	0,0406619989451308	PPP2CB	CCNG1, PRR5	HYPER_HYPO_DELTAQ_GENE_TSS1500	14	224	Reactome	5	GSE39004
850	850	R-HSA-6807070	PTEN Regulation	3,24813338166002	10	0,0201512613572915	0,000245533516059282	0,0406718478653887		CHD4, MOV10, PSMD6, RNF2	HYPER_HYPO_DELTAQ_GENE_TSS1500	14	224	Reactome	6	GSE39004
851	851	R-HSA-9758941	Gastrulation	5,24438202247191	10	0,0202532943649695	0,000282434626117751	0,000493516073365787		KAT2A, LEF1	HYPER_HYPO_DELTAQ_GENE_TSS1500	14	224	Reactome	7	GSE39004
852	852	R-HSA-6804758	Regulation of TP53 Activity through Acetylation	8,39101123595506	5	0,0100502512562814	0,00039706780508987	0,000943781337125959		CHD4, ING2	HYPER_HYPO_DELTAQ_GENE_TSS1500	14	224	Reactome	8	GSE39004
853	853	R-HSA-8853884	Transcriptional Regulation by VENTX	6,29325842696629	7	0,00523560209424084	0,000450982982308684	0,047609397018893		LEF1, MOV10	HYPER_HYPO_DELTAQ_GENE_TSS1500	14	224	Reactome	9	GSE39004
854	854	R-HSA-6805567	Keratinization	3,91290679396868	10	0,0102833879665856	0,000559075072280182	0,000559075072280182		DSC2, KLK14, LCE1B, LCE2B, LCE2C, LCE4A	HYPER_HYPO_DELTAQ_GENE_TSS1500	14	224	Reactome	10	GSE39004
855	855	R-HSA-2559580	Oxidative Stress Induced Senescence	3,81409601634321	10	0,00520847462224995	0,000745884932209852	0,0296713761329056		MOV10, RNF2	HYPER_HYPO_DELTAQ_GENE_TSS1500	14	224	Reactome	11	GSE39004
856	856	R-HSA-5654738	Signaling by FGFR2	3,49625468164794	10	0,0102833879665856	0,000971541179691957	0,00169627072884732	PPP2CB	HNRNPF	HYPER_HYPO_DELTAQ_GENE_TSS1500	14	224	Reactome	12	GSE39004
857	857	R-HSA-68875	Mitotic Prophase	3,14662921348315	10	0,0102833879665856	0,00133731675286875	0,00133731675286875	PPP2CB	PPP2R2D	HYPER_HYPO_DELTAQ_GENE_TSS1500	14	224	Reactome	13	GSE39004
858	858	R-HSA-195253	Degradation of beta-catenin by the destruction complex	4,54934344118045	10	0,0051416939832928	0,00149509366177576	0,0026094089862719	PPP2CB	LEF1, PSMD6	HYPER_HYPO_DELTAQ_GENE_TSS1500	14	224	Reactome	14	GSE39004
859	859	R-HSA-190236	Signaling by FGFR	2,9615333773959	10	0,0102833879665856	0,0016068683237054	0,002804302838553	PPP2CB	HNRNPF	HYPER_HYPO_DELTAQ_GENE_TSS1500	14	224	Reactome	15	GSE39004
860	860	R-HSA-4086398	Ca2+ pathway	4,06016672707503	6	0,00520847462224995	0,00171997955131006	0,00171997955131006		LEF1, MOV10	HYPER_HYPO_DELTAQ_GENE_TSS1500	14	224	Reactome	16	GSE39004
861	861	R-HSA-5389840	Mitochondrial translation elongation	2,89345215032933	4	0,00516882145528368	0,00172406310718656	0,00172406310718656		MRPS14, MRPS17	HYPER_HYPO_DELTAQ_GENE_TSS1500	14	224	Reactome	17	GSE39004
862	862	R-HSA-5368286	Mitochondrial translation initiation	2,89345215032933	4	0,00516882145528368	0,00172406310718656	0,00172406310718656		MRPS14, MRPS17	HYPER_HYPO_DELTAQ_GENE_TSS1500	14	224	Reactome	18	GSE39004
863	863	R-HSA-5419276	Mitochondrial translation termination	2,89345215032933	4	0,00516882145528368	0,00172406310718656	0,00172406310718656		MRPS14, MRPS17	HYPER_HYPO_DELTAQ_GENE_TSS1500	14	224	Reactome	19	GSE39004
864	864	R-HSA-5368287	Mitochondrial translation	2,70677781805002	4	0,00516882145528368	0,00210943572829338	0,00210943572829338		MRPS14, MRPS17	HYPER_HYPO_DELTAQ_GENE_TSS1500	14	224	Reactome	20	GSE39004
865	865	R-HSA-8878159	Transcriptional regulation by RUNX3	3,97468953282082	10	0,0153862339233581	0,00224957802023019	0,00392464164700991		KAT2A, LEF1, PSMD6	HYPER_HYPO_DELTAQ_GENE_TSS1500	14	224	Reactome	21	GSE39004
866	866	R-HSA-5668541	TNFR2 non-canonical NF-kB pathway	3,85301536344875	10	0,0051416939832928	0,0024711805151205	0,0024711805151205		EDARADD, PSMD6, TNFRSF1A	HYPER_HYPO_DELTAQ_GENE_TSS1500	14	224	Reactome	22	GSE39004
867	867	R-HSA-9768778	Regulation of NPAS4 mRNA translation	13,9850187265918	10	0,0051416939832928	0,00330448632239699	0,00330448632239699		MOV10	HYPER_HYPO_DELTAQ_GENE_TSS1500	14	224	Reactome	23	GSE39004
868	868	R-HSA-68616	Assembly of the ORC complex at the origin of replication	12,5865168539326	10	0,0051416939832928	0,0041301161438559	0,00578078599852733		KPNA6	HYPER_HYPO_DELTAQ_GENE_TSS1500	14	224	Reactome	24	GSE39004
869	869	R-HSA-69206	G1/S Transition	1,93638720829732	10	0,0051416939832928	0,00579399369986118	0,0100964076875865	PPP2CB	PSMD6	HYPER_HYPO_DELTAQ_GENE_TSS1500	14	224	Reactome	25	GSE39004
870	870	R-HSA-2559583	Cellular Senescence	1,92160562655459	7	0,00523560209424084	0,00592919262643629	0,0245841367079454		MOV10, RNF2	HYPER_HYPO_DELTAQ_GENE_TSS1500	14	224	Reactome	26	GSE39004
871	871	R-HSA-9634600	Regulation of glycolysis by fructose 2,6-bisphosphate metabolism	10,4887640449438	10	0,0102833879665856	0,00605606140154628	0,00605606140154628	PPP2CB		HYPER_HYPO_DELTAQ_GENE_TSS1500	14	224	Reactome	27	GSE39004
872	872	R-HSA-9768759	Regulation of NPAS4 gene expression	9,6819360414866	10	0,0051416939832928	0,00715631134892349	0,00715631134892349		MOV10	HYPER_HYPO_DELTAQ_GENE_TSS1500	14	224	Reactome	28	GSE39004
873	873	R-HSA-202670	ERKs are inactivated	9,6819360414866	10	0,0102833879665856	0,00715631134892349	0,00715631134892349	PPP2CB		HYPER_HYPO_DELTAQ_GENE_TSS1500	14	224	Reactome	29	GSE39004
874	874	R-HSA-113501	Inhibition of replication initiation of damaged DNA by RB1/E2F1	9,6819360414866	10	0,0102833879665856	0,00715631134892349	0,00715631134892349	PPP2CB		HYPER_HYPO_DELTAQ_GENE_TSS1500	14	224	Reactome	30	GSE39004
875	875	R-HSA-3858494	Beta-catenin independent WNT signaling	2,6041069352964	10	0,0101266471824847	0,00737741269569346	0,0473726603570036		LEF1, MOV10, PSMD6	HYPER_HYPO_DELTAQ_GENE_TSS1500	14	224	Reactome	31	GSE39004
876	876	R-HSA-8943724	Regulation of PTEN gene transcription	4,12672683735495	3	0,00523560209424084	0,00827973388299962	0,00827973388299962		CHD4, RNF2	HYPER_HYPO_DELTAQ_GENE_TSS1500	14	224	Reactome	32	GSE39004
877	877	R-HSA-5467337	APC truncation mutants have impaired AXIN binding	8,99036918138042	10	0,0102833879665856	0,00834803586039066	0,00834803586039066	PPP2CB		HYPER_HYPO_DELTAQ_GENE_TSS1500	14	224	Reactome	33	GSE39004
878	878	R-HSA-5467340	AXIN missense mutants destabilize the destruction complex	8,99036918138042	10	0,0102833879665856	0,00834803586039066	0,00834803586039066	PPP2CB		HYPER_HYPO_DELTAQ_GENE_TSS1500	14	224	Reactome	34	GSE39004
879	879	R-HSA-4839748	Signaling by AMER1 mutants	8,99036918138042	10	0,0102833879665856	0,00834803586039066	0,00834803586039066	PPP2CB		HYPER_HYPO_DELTAQ_GENE_TSS1500	14	224	Reactome	35	GSE39004
880	880	R-HSA-4839744	Signaling by APC mutants	8,99036918138042	10	0,0102833879665856	0,00834803586039066	0,00834803586039066	PPP2CB		HYPER_HYPO_DELTAQ_GENE_TSS1500	14	224	Reactome	36	GSE39004
881	881	R-HSA-4839735	Signaling by AXIN mutants	8,99036918138042	10	0,0102833879665856	0,00834803586039066	0,00834803586039066	PPP2CB		HYPER_HYPO_DELTAQ_GENE_TSS1500	14	224	Reactome	37	GSE39004
882	882	R-HSA-5467348	Truncations of AMER1 destabilize the destruction complex	8,99036918138042	10	0,0102833879665856	0,00834803586039066	0,00834803586039066	PPP2CB		HYPER_HYPO_DELTAQ_GENE_TSS1500	14	224	Reactome	38	GSE39004
883	883	R-HSA-8941856	RUNX3 regulates NOTCH signaling	8,99036918138042	10	0,0051416939832928	0,00834803586039066	0,0116830767461113		KAT2A	HYPER_HYPO_DELTAQ_GENE_TSS1500	14	224	Reactome	39	GSE39004
884	884	R-HSA-453279	Mitotic G1 phase and G1/S transition	1,70088065593684	10	0,0051416939832928	0,00855812392902164	0,0149040727486281	PPP2CB	PSMD6	HYPER_HYPO_DELTAQ_GENE_TSS1500	14	224	Reactome	40	GSE39004
885	885	R-HSA-5358747	CTNNB1 S33 mutants aren't phosphorylated	8,39101123595506	10	0,0102833879665856	0,00963120220797664	0,00963120220797664	PPP2CB		HYPER_HYPO_DELTAQ_GENE_TSS1500	14	224	Reactome	41	GSE39004
886	886	R-HSA-5358749	CTNNB1 S37 mutants aren't phosphorylated	8,39101123595506	10	0,0102833879665856	0,00963120220797664	0,00963120220797664	PPP2CB		HYPER_HYPO_DELTAQ_GENE_TSS1500	14	224	Reactome	42	GSE39004
887	887	R-HSA-5358751	CTNNB1 S45 mutants aren't phosphorylated	8,39101123595506	10	0,0102833879665856	0,00963120220797664	0,00963120220797664	PPP2CB		HYPER_HYPO_DELTAQ_GENE_TSS1500	14	224	Reactome	43	GSE39004
888	888	R-HSA-5358752	CTNNB1 T41 mutants aren't phosphorylated	8,39101123595506	10	0,0102833879665856	0,00963120220797664	0,00963120220797664	PPP2CB		HYPER_HYPO_DELTAQ_GENE_TSS1500	14	224	Reactome	44	GSE39004
889	889	R-HSA-4839743	Signaling by CTNNB1 phospho-site mutants	8,39101123595506	10	0,0102833879665856	0,00963120220797664	0,00963120220797664	PPP2CB		HYPER_HYPO_DELTAQ_GENE_TSS1500	14	224	Reactome	45	GSE39004
890	890	R-HSA-5339716	Signaling by GSK3beta mutants	8,39101123595506	10	0,0102833879665856	0,00963120220797664	0,00963120220797664	PPP2CB		HYPER_HYPO_DELTAQ_GENE_TSS1500	14	224	Reactome	46	GSE39004
891	891	R-HSA-3371556	Cellular response to heat stress	2,5951581142129	10	0,0051416939832928	0,00996761003550116	0,00996761003550116		HSPA6, HSPB8	HYPER_HYPO_DELTAQ_GENE_TSS1500	14	224	Reactome	47	GSE39004
892	892	R-HSA-9796292	Formation of axial mesoderm	9,6819360414866	10	0,0151899707737271	0,010015556303251	0,010015556303251		LEF1	HYPER_HYPO_DELTAQ_GENE_TSS1500	14	224	Reactome	48	GSE39004
893	893	R-HSA-1295596	Spry regulation of FGF signaling	7,86657303370787	10	0,0102833879665856	0,0110057776702913	0,0110057776702913	PPP2CB		HYPER_HYPO_DELTAQ_GENE_TSS1500	14	224	Reactome	49	GSE39004
894	894	R-HSA-210744	Regulation of gene expression in late stage (branching morphogenesis) pancreatic bud precursor cells	7,86657303370787	10	0,0051416939832928	0,0110057776702913	0,0154016697532919		KAT2A	HYPER_HYPO_DELTAQ_GENE_TSS1500	14	224	Reactome	50	GSE39004
895	895	R-HSA-8849471	PTK6 Regulates RHO GTPases, RAS GTPase and MAP kinases	8,99036918138042	10	0,0051416939832928	0,0116830767461113	0,0116830767461113		RASA1	HYPER_HYPO_DELTAQ_GENE_TSS1500	14	224	Reactome	51	GSE39004
896	896	R-HSA-2467813	Separation of Sister Chromatids	1,50736728789612	10	0,0051416939832928	0,0123004954304987	0,0214077902623284	PPP2CB	PSMD6	HYPER_HYPO_DELTAQ_GENE_TSS1500	14	224	Reactome	52	GSE39004
897	897	R-HSA-196299	Beta-catenin phosphorylation cascade	7,40383344348975	10	0,0102833879665856	0,0124717295325248	0,0124717295325248	PPP2CB		HYPER_HYPO_DELTAQ_GENE_TSS1500	14	224	Reactome	53	GSE39004
898	898	R-HSA-432142	Platelet sensitization by LDL	7,40383344348975	10	0,0102833879665856	0,0124717295325248	0,0124717295325248	PPP2CB		HYPER_HYPO_DELTAQ_GENE_TSS1500	14	224	Reactome	54	GSE39004
899	899	R-HSA-9754189	Germ layer formation at gastrulation	8,39101123595506	10	0,0151899707737271	0,0134784669669791	0,0134784669669791		LEF1	HYPER_HYPO_DELTAQ_GENE_TSS1500	14	224	Reactome	55	GSE39004
900	900	R-HSA-201681	TCF dependent signaling in response to WNT	2,18263298045074	10	0,0051416939832928	0,0136748241491672	0,0237948758706063	PPP2CB	LEF1, PSMD6	HYPER_HYPO_DELTAQ_GENE_TSS1500	14	224	Reactome	56	GSE39004
901	901	R-HSA-8948700	Competing endogenous RNAs (ceRNAs) regulate PTEN translation	6,99250936329588	10	0,0051416939832928	0,0140290250864464	0,0140290250864464		MOV10	HYPER_HYPO_DELTAQ_GENE_TSS1500	14	224	Reactome	57	GSE39004
902	902	R-HSA-180585	Vif-mediated degradation of APOBEC3G	4,8409680207433	6	0,0051416939832928	0,0144310706387525	0,0171088137315211		CUL5, PSMD6	HYPER_HYPO_DELTAQ_GENE_TSS1500	14	224	Reactome	58	GSE39004
903	903	R-HSA-3214842	HDMs demethylate histones	5,4723986321446	1	0,0050251256281407	0,0154660066971064	0,0154660066971064		KDM4A	HYPER_HYPO_DELTAQ_GENE_TSS1500	14	224	Reactome	59	GSE39004
904	904	R-HSA-5625886	Activated PKN1 stimulates transcription of AR (androgen receptor) regulated genes KLK2 and KLK3	15,7331460674157	1	0,00606060606060606	0,0155718730997003	0,0155718730997003		KLK3	HYPER_HYPO_DELTAQ_GENE_TSS1500	14	224	Reactome	60	GSE39004
905	905	R-HSA-69275	G2/M Transition	1,39077534297598	10	0,0051416939832928	0,0156604576101884	0,0272426530973418	PPP2CB	PSMD6	HYPER_HYPO_DELTAQ_GENE_TSS1500	14	224	Reactome	61	GSE39004
906	906	R-HSA-453274	Mitotic G2-G2/M phases	1,37557561245165	10	0,0051416939832928	0,0161850367208265	0,0281533093698675	PPP2CB	PSMD6	HYPER_HYPO_DELTAQ_GENE_TSS1500	14	224	Reactome	62	GSE39004
907	907	R-HSA-389357	CD28 dependent PI3K/Akt signaling	5,24438202247191	10	0,0101266471824847	0,0168705003050942	0,0252891851033289		PRR5	HYPER_HYPO_DELTAQ_GENE_TSS1500	14	224	Reactome	63	GSE39004
908	908	R-HSA-9013695	NOTCH4 Intracellular Domain Regulates Transcription	6,29325842696629	10	0,0102833879665856	0,0174175164693247	0,0243714628386498		KAT2A	HYPER_HYPO_DELTAQ_GENE_TSS1500	14	224	Reactome	64	GSE39004
909	909	R-HSA-9818027	NFE2L2 regulating anti-oxidant/detoxification enzymes	7,40383344348975	10	0,0051416939832928	0,0174526279078288	0,0174526279078288		MAFK	HYPER_HYPO_DELTAQ_GENE_TSS1500	14	224	Reactome	65	GSE39004
910	910	R-HSA-427389	ERCC6 (CSB) and EHMT2 (G9a) positively regulate rRNA expression	7,40383344348975	5	0,00518134715025907	0,0174526279078288	0,0373484346565314		CHD4	HYPER_HYPO_DELTAQ_GENE_TSS1500	14	224	Reactome	66	GSE39004
911	911	R-HSA-5633007	Regulation of TP53 Activity	3,95802416790333	4	0,00555555555555556	0,0184792576208726	0,029412579916469	PPP2CB	CCNG1, CHD4, ING2, PRR5	HYPER_HYPO_DELTAQ_GENE_TSS1500	14	224	Reactome	67	GSE39004
912	912	R-HSA-187037	Signaling by NTRK1 (TRKA)	3,28343917928676	3	0,0050761421319797	0,0188482415363786	0,0188482415363786	PPP2CB	CHD4, KIDINS220	HYPER_HYPO_DELTAQ_GENE_TSS1500	14	224	Reactome	68	GSE39004
913	913	R-HSA-8878171	Transcriptional regulation by RUNX1	2,05214948705423	10	0,0101012677601204	0,018926722661616	0,0286160874234051		MOV10, PSMD6, RNF2	HYPER_HYPO_DELTAQ_GENE_TSS1500	14	224	Reactome	69	GSE39004
914	914	R-HSA-389513	CTLA4 inhibitory signaling	5,99357945425361	10	0,0102833879665856	0,0192486469147103	0,0192486469147103	PPP2CB		HYPER_HYPO_DELTAQ_GENE_TSS1500	14	224	Reactome	70	GSE39004
915	915	R-HSA-5674400	Constitutive Signaling by AKT1 E17K in Cancer	4,8409680207433	10	0,0101266471824847	0,0198620766197861	0,0297718396015202		PRR5	HYPER_HYPO_DELTAQ_GENE_TSS1500	14	224	Reactome	71	GSE39004
916	916	R-HSA-113510	E2F mediated regulation of DNA replication	5,72114402451481	10	0,0102833879665856	0,0211709902846405	0,0211709902846405	PPP2CB		HYPER_HYPO_DELTAQ_GENE_TSS1500	14	224	Reactome	72	GSE39004
917	917	R-HSA-198753	ERK/MAPK targets	5,72114402451481	10	0,0102833879665856	0,0211709902846405	0,0211709902846405	PPP2CB		HYPER_HYPO_DELTAQ_GENE_TSS1500	14	224	Reactome	73	GSE39004
918	918	R-HSA-5669034	TNFs bind their physiological receptors	9,32334581772784	10	0,0157068062827225	0,0214491266226665	0,0321497575954784		EDARADD, TNFRSF1A	HYPER_HYPO_DELTAQ_GENE_TSS1500	14	224	Reactome	74	GSE39004
919	919	R-HSA-5218921	VEGFR2 mediated cell proliferation	6,62448255470136	10	0,0051416939832928	0,021937581609386	0,021937581609386		RASA1	HYPER_HYPO_DELTAQ_GENE_TSS1500	14	224	Reactome	75	GSE39004
920	920	R-HSA-5357956	TNFR1-induced NFkappaB signaling pathway	4,49518459069021	10	0,0131179775280899	0,0230969960570103	0,0346186925605152		TNFRSF1A	HYPER_HYPO_DELTAQ_GENE_TSS1500	14	224	Reactome	76	GSE39004
921	921	R-HSA-8934593	Regulation of RUNX1 Expression and Activity	5,4723986321446	10	0,0051416939832928	0,0231845139037702	0,0231845139037702		MOV10	HYPER_HYPO_DELTAQ_GENE_TSS1500	14	224	Reactome	77	GSE39004
922	922	R-HSA-9013422	RHOBTB1 GTPase cycle	5,4723986321446	10	0,0104169492444999	0,0231845139037702	0,0324380384557937		RHOBTB1	HYPER_HYPO_DELTAQ_GENE_TSS1500	14	224	Reactome	78	GSE39004
923	923	R-HSA-3232118	SUMOylation of transcription factors	6,29325842696629	10	0,0051416939832928	0,0243714628386498	0,0417349109106568		MITF	HYPER_HYPO_DELTAQ_GENE_TSS1500	14	224	Reactome	79	GSE39004
924	924	R-HSA-1912408	Pre-NOTCH Transcription and Translation	6,1397643189915	10	0,0051416939832928	0,0248043511975838	0,0309076589880906		KAT2A, MOV10	HYPER_HYPO_DELTAQ_GENE_TSS1500	14	224	Reactome	80	GSE39004
925	925	R-HSA-5218920	VEGFR2 mediated vascular permeability	4,340178225494	10	0,0101266471824847	0,0248056685763895	0,0371786118607218		PRR5	HYPER_HYPO_DELTAQ_GENE_TSS1500	14	224	Reactome	81	GSE39004
926	926	R-HSA-180024	DARPP-32 events	5,24438202247191	10	0,0102833879665856	0,0252891851033289	0,0252891851033289	PPP2CB		HYPER_HYPO_DELTAQ_GENE_TSS1500	14	224	Reactome	82	GSE39004
927	927	R-HSA-69273	Cyclin A/B1/B2 associated events during G2/M transition	5,03460674157303	10	0,0102833879665856	0,02748497122112	0,02748497122112	PPP2CB		HYPER_HYPO_DELTAQ_GENE_TSS1500	14	224	Reactome	83	GSE39004
928	928	R-HSA-9013508	NOTCH3 Intracellular Domain Regulates Transcription	5,03460674157303	10	0,0051416939832928	0,02748497122112	0,0384526277943802		KAT2A	HYPER_HYPO_DELTAQ_GENE_TSS1500	14	224	Reactome	84	GSE39004
929	929	R-HSA-5357786	TNFR1-induced proapoptotic signaling	5,03460674157303	10	0,0051416939832928	0,02748497122112	0,02748497122112		TNFRSF1A	HYPER_HYPO_DELTAQ_GENE_TSS1500	14	224	Reactome	85	GSE39004
930	930	R-HSA-8943723	Regulation of PTEN mRNA translation	4,8409680207433	10	0,0051416939832928	0,0297718396015202	0,0297718396015202		MOV10	HYPER_HYPO_DELTAQ_GENE_TSS1500	14	224	Reactome	86	GSE39004
931	931	R-HSA-4641265	Repression of WNT target genes	9,6819360414866	4	0,00516882145528368	0,0314259780725332	0,0371276354028797		LEF1	HYPER_HYPO_DELTAQ_GENE_TSS1500	14	224	Reactome	87	GSE39004
932	932	R-HSA-166520	Signaling by NTRKs	2,81787690759685	3	0,0050761421319797	0,0344426714028085	0,0344426714028085	PPP2CB	CHD4, KIDINS220	HYPER_HYPO_DELTAQ_GENE_TSS1500	14	224	Reactome	88	GSE39004
933	933	R-HSA-389957	Prefoldin mediated transfer of substrate to CCT/TriC	4,49518459069021	10	0,0100251256281407	0,0346186925605152	0,0346186925605152		PFDN6	HYPER_HYPO_DELTAQ_GENE_TSS1500	14	224	Reactome	89	GSE39004
934	934	R-HSA-350054	Notch-HLH transcription pathway	4,49518459069021	10	0,0051416939832928	0,0346186925605152	0,0484286788544562		KAT2A	HYPER_HYPO_DELTAQ_GENE_TSS1500	14	224	Reactome	90	GSE39004
935	935	R-HSA-77289	Mitochondrial Fatty Acid Beta-Oxidation	3,59614767255217	3	0,00518134715025907	0,0363336533548076	0,0363336533548076		PCCB	HYPER_HYPO_DELTAQ_GENE_TSS1500	14	224	Reactome	91	GSE39004
936	936	R-HSA-389356	CD28 co-stimulation	3,59614767255217	8	0,00508909147415311	0,0363336533548076	0,0363336533548076		PRR5	HYPER_HYPO_DELTAQ_GENE_TSS1500	14	224	Reactome	92	GSE39004
937	937	R-HSA-5654732	Negative regulation of FGFR3 signaling	4,340178225494	10	0,0101266471824847	0,0371786118607218	0,0371786118607218	PPP2CB		HYPER_HYPO_DELTAQ_GENE_TSS1500	14	224	Reactome	93	GSE39004
938	938	R-HSA-9013148	CDC42 GTPase cycle	1,6346125784328	5	0,00518134715025907	0,0398926915826478	0,0398926915826478		ARHGAP27, DOCK10	HYPER_HYPO_DELTAQ_GENE_TSS1500	14	224	Reactome	94	GSE39004
939	939	R-HSA-4641262	Disassembly of the destruction complex and recruitment of AXIN to the membrane	4,06016672707503	10	0,0101266471824847	0,0425712729558596	0,0425712729558596	PPP2CB		HYPER_HYPO_DELTAQ_GENE_TSS1500	14	224	Reactome	95	GSE39004
940	940	R-HSA-450282	MAPK targets/ Nuclear events mediated by MAP kinases	4,06016672707503	10	0,0101266471824847	0,0425712729558596	0,0425712729558596	PPP2CB		HYPER_HYPO_DELTAQ_GENE_TSS1500	14	224	Reactome	96	GSE39004
941	941	R-HSA-5654733	Negative regulation of FGFR4 signaling	4,06016672707503	10	0,0101266471824847	0,0425712729558596	0,0425712729558596	PPP2CB		HYPER_HYPO_DELTAQ_GENE_TSS1500	14	224	Reactome	97	GSE39004
942	942	R-HSA-9022692	Regulation of MECP2 expression and activity	3,93328651685393	10	0,0051416939832928	0,0454039495118203	0,0454039495118203		MOV10	HYPER_HYPO_DELTAQ_GENE_TSS1500	14	224	Reactome	98	GSE39004
943	943	R-HSA-5654726	Negative regulation of FGFR1 signaling	3,93328651685393	10	0,0101266471824847	0,0454039495118203	0,0454039495118203	PPP2CB		HYPER_HYPO_DELTAQ_GENE_TSS1500	14	224	Reactome	99	GSE39004
944	944	R-HSA-9029569	NR1H3 & NR1H2 regulate gene expression linked to cholesterol transport and efflux	6,29325842696629	1	0,0050251256281407	0,047609397018893	0,047609397018893		KDM4A, MOV10	HYPER_HYPO_DELTAQ_GENE_TSS1500	14	224	Reactome	100	GSE39004
945	945	R-HSA-389958	Cooperation of Prefoldin and TriC/CCT in actin and tubulin folding	3,81409601634321	10	0,00542678981116536	0,0483274799250088	0,0483274799250088		PFDN6	HYPER_HYPO_DELTAQ_GENE_TSS1500	14	224	Reactome	101	GSE39004
946	946	R-HSA-168638	NOD1/2 Signaling Pathway	3,81409601634321	10	0,0051416939832928	0,0483274799250088	0,0483274799250088		CASP4	HYPER_HYPO_DELTAQ_GENE_TSS1500	14	224	Reactome	102	GSE39004
947	947	R-HSA-192105	Synthesis of bile acids and bile salts	7,62819203268641	1	0,00606060606060606	0,0483274799250088	0,0483274799250088		OSBPL1A, OSBPL9	HYPER_HYPO_DELTAQ_GENE_TSS1500	14	224	Reactome	103	GSE39004
948	948	R-HSA-917729	Endosomal Sorting Complex Required For Transport (ESCRT)	4,78615680410169	9	0,00540540540540541	1,5566439133333e-06	0,00856025772968356		HGS, MVB12B, VPS28	HYPER_HYPO_DELTAQ_GENE_Body	15	486	Reactome	1	GSE39004
949	949	R-HSA-9012999	RHO GTPase cycle	1,66708832502418	10	0,00558728969628867	4,1142440401587e-05	0,0154528867915315		ABR, ANKFY1, ARHGEF16, ARHGEF26, ARHGEF28, ARHGEF3, BAIAP2L1, CDC42BPB, CPD, HGS, HSP90AA1, PLXND1, UACA, WWP2, ZAP70	HYPER_HYPO_DELTAQ_GENE_Body	15	486	Reactome	2	GSE39004
950	950	R-HSA-174490	Membrane binding and targetting of GAG proteins	6,59426048565121	2	0,00532653350332908	6,32538587582808e-05	6,32538587582808e-05		MVB12B, VPS28	HYPER_HYPO_DELTAQ_GENE_Body	15	486	Reactome	3	GSE39004
951	951	R-HSA-174495	Synthesis And Processing Of GAG, GAGPOL Polyproteins	6,59426048565121	2	0,00532653350332908	6,32538587582808e-05	6,32538587582808e-05		MVB12B, VPS28	HYPER_HYPO_DELTAQ_GENE_Body	15	486	Reactome	4	GSE39004
952	952	R-HSA-8849471	PTK6 Regulates RHO GTPases, RAS GTPase and MAP kinases	7,06527909176916	10	0,00532050374982312	6,74640052964593e-05	6,74640052964593e-05		BCAR1, ELMO1	HYPER_HYPO_DELTAQ_GENE_Body	15	486	Reactome	5	GSE39004
953	953	R-HSA-1474151	Tetrahydrobiopterin (BH4) synthesis, recycling, salvage and regulation	9,89139072847682	10	0,0291182771451122	8,24768668872799e-05	9,79183185533506e-05		HSP90AA1, NOS3	HYPER_HYPO_DELTAQ_GENE_Body	15	486	Reactome	6	GSE39004
954	954	R-HSA-203615	eNOS activation	8,99217338952438	10	0,030690737833595	0,000113348737655937	0,000134565563921994		HSP90AA1, NOS3	HYPER_HYPO_DELTAQ_GENE_Body	15	486	Reactome	7	GSE39004
955	955	R-HSA-2028269	Signaling by Hippo	4,94569536423841	1	0,00518134715025907	0,000210906575687381	0,000210906575687381		LATS2, WWTR1	HYPER_HYPO_DELTAQ_GENE_Body	15	486	Reactome	8	GSE39004
956	956	R-HSA-175474	Assembly Of The HIV Virion	4,12141280353201	2	0,00532653350332908	0,000280697654517883	0,000280697654517883		MVB12B, VPS28	HYPER_HYPO_DELTAQ_GENE_Body	15	486	Reactome	9	GSE39004
957	957	R-HSA-202131	Metabolism of nitric oxide: NOS3 activation and regulation	6,59426048565121	10	0,0163048294195835	0,000311940292757928	0,00037028025134517		HSP90AA1, NOS3	HYPER_HYPO_DELTAQ_GENE_Body	15	486	Reactome	10	GSE39004
958	958	R-HSA-201451	Signaling by BMP	3,53263954588458	10	0,00532050374982312	0,000453844027760042	0,000453844027760042		ACVR2B, SMURF1	HYPER_HYPO_DELTAQ_GENE_Body	15	486	Reactome	11	GSE39004
959	959	R-HSA-9009391	Extra-nuclear estrogen signaling	3,34168605691785	10	0,0236840637894502	0,000513125311098308	0,000648335371191628		GNGT2, HBEGF, HSP90AA1, IGF1R, NOS3	HYPER_HYPO_DELTAQ_GENE_Body	15	486	Reactome	12	GSE39004
960	960	R-HSA-3232118	SUMOylation of transcription factors	4,94569536423841	10	0,0106410074996462	0,00065004001652088	0,00077960405350008		MTA1, PIAS2	HYPER_HYPO_DELTAQ_GENE_Body	15	486	Reactome	13	GSE39004
961	961	R-HSA-8978934	Metabolism of cofactors	5,20599512025096	10	0,0106410074996462	0,000662996420218799	0,000786886496067055		HSP90AA1, NOS3	HYPER_HYPO_DELTAQ_GENE_Body	15	486	Reactome	14	GSE39004
962	962	R-HSA-9615710	Late endosomal microautophagy	2,99739112984146	2	0,00532653350332908	0,000754840366811277	0,000754840366811277		MVB12B, VPS28	HYPER_HYPO_DELTAQ_GENE_Body	15	486	Reactome	15	GSE39004
963	963	R-HSA-4090294	SUMOylation of intracellular receptors	4,94569536423841	10	0,0108698862797223	0,000840498601959241	0,000912737176391637		HDAC4, NR1H4, PIAS2	HYPER_HYPO_DELTAQ_GENE_Body	15	486	Reactome	16	GSE39004
964	964	R-HSA-674695	RNA Polymerase II Pre-transcription Events	2,56919239700697	1	0,00512820512820513	0,000949139830489728	0,000949139830489728		CDC73, ELL, GTF2H3, TAF4	HYPER_HYPO_DELTAQ_GENE_Body	15	486	Reactome	17	GSE39004
965	965	R-HSA-162588	Budding and maturation of HIV virion	2,74760853568801	2	0,00532653350332908	0,000987028644380174	0,000987028644380174		MVB12B, VPS28	HYPER_HYPO_DELTAQ_GENE_Body	15	486	Reactome	18	GSE39004
966	966	R-HSA-2559585	Oncogene Induced Senescence	2,90923256719906	8	0,00520847462224995	0,00110241168640643	0,00182020718029353		E2F3, ETS1	HYPER_HYPO_DELTAQ_GENE_Body	15	486	Reactome	19	GSE39004
967	967	R-HSA-6807505	RNA polymerase II transcribes snRNA genes	1,831739023792	10	0,00532050374982312	0,00116422163141955	0,0154969546400025		ELL, INTS1, SSU72	HYPER_HYPO_DELTAQ_GENE_Body	15	486	Reactome	20	GSE39004
968	968	R-HSA-3371571	HSF1-dependent transactivation	2,74760853568801	10	0,0104169492444999	0,00131458459635399	0,00217023812868703		HSP90AA1, RPTOR	HYPER_HYPO_DELTAQ_GENE_Body	15	486	Reactome	21	GSE39004
969	969	R-HSA-1257604	PIP3 activates AKT signaling	1,73533170675032	10	0,00532050374982312	0,00137834423128076	0,00278152218139325		AGO2, FGF23, HBEGF, MTA1, PIP4K2A, PIP5K1C, RHEB, RPTOR, TSC2, WWP2	HYPER_HYPO_DELTAQ_GENE_Body	15	486	Reactome	22	GSE39004
970	970	R-HSA-201722	Formation of the beta-catenin:TCF transactivating complex	4,63658940397351	10	0,0220994475138122	0,0016327098137641	0,00633835722802685		CDC73, MEN1, SMARCA4	HYPER_HYPO_DELTAQ_GENE_Body	15	486	Reactome	23	GSE39004
971	971	R-HSA-9006925	Intracellular signaling by second messengers	2,13702886109067	10	0,0106410074996462	0,00168681819505202	0,00372318567583224		ADCY3, ADCY4, AGO2, FGF23, HBEGF, MTA1, NBEA, PIP4K2A, PIP5K1C, PRKAR2B, RHEB, RPTOR, TSC2, WWP2	HYPER_HYPO_DELTAQ_GENE_Body	15	486	Reactome	24	GSE39004
972	972	R-HSA-380972	Energy dependent regulation of mTOR by LKB1-AMPK	5,11623658369491	10	0,00532050374982312	0,00171012678167337	0,00207477539064546		RHEB, RPTOR, TSC2	HYPER_HYPO_DELTAQ_GENE_Body	15	486	Reactome	25	GSE39004
973	973	R-HSA-5218920	VEGFR2 mediated vascular permeability	3,41082438912994	10	0,0108698862797223	0,00248756384903297	0,00295141150697713		HSP90AA1, NOS3	HYPER_HYPO_DELTAQ_GENE_Body	15	486	Reactome	26	GSE39004
974	974	R-HSA-416482	G alpha (12/13) signalling events	3,09105960264901	3	0,00540540540540541	0,003361746471242	0,00393570455342501		ABR, ARHGEF16, ARHGEF26, ARHGEF3, GNGT2	HYPER_HYPO_DELTAQ_GENE_Body	15	486	Reactome	27	GSE39004
975	975	R-HSA-1632852	Macroautophagy	2,13176524320621	10	0,0106410074996462	0,00394462916001337	0,00394462916001337		HSP90AA1, RHEB, RPTOR, TOMM5, TSC2	HYPER_HYPO_DELTAQ_GENE_Body	15	486	Reactome	28	GSE39004
976	976	R-HSA-3928665	EPH-ephrin mediated repulsion of cells	5,04662792269226	4	0,00532050374982312	0,00438577260060758	0,00557330146474909		DNM1, EPHA3, EPHA8, EPHB1, EPHB6	HYPER_HYPO_DELTAQ_GENE_Body	15	486	Reactome	29	GSE39004
977	977	R-HSA-6807070	PTEN Regulation	1,59538560136723	10	0,00532050374982312	0,00449036043082944	0,00774531286831375		AGO2, MTA1, RHEB, RPTOR, WWP2	HYPER_HYPO_DELTAQ_GENE_Body	15	486	Reactome	30	GSE39004
978	978	R-HSA-9006927	Signaling by Non-Receptor Tyrosine Kinases	3,59686935580975	10	0,00532050374982312	0,00480267253891258	0,00480267253891258		BCAR1, ELMO1, HBEGF, KHDRBS3	HYPER_HYPO_DELTAQ_GENE_Body	15	486	Reactome	31	GSE39004
979	979	R-HSA-8848021	Signaling by PTK6	3,59686935580975	10	0,00532050374982312	0,00480267253891258	0,00480267253891258		BCAR1, ELMO1, HBEGF, KHDRBS3	HYPER_HYPO_DELTAQ_GENE_Body	15	486	Reactome	32	GSE39004
980	980	R-HSA-8943724	Regulation of PTEN gene transcription	2,43230919552709	2	0,00511512297226583	0,00494199814246317	0,00494199814246317		MTA1, RHEB, RPTOR	HYPER_HYPO_DELTAQ_GENE_Body	15	486	Reactome	33	GSE39004
981	981	R-HSA-165159	MTOR signalling	3,6188014860281	10	0,0106410074996462	0,00496303905546835	0,0060188849899324		RHEB, RPTOR, TSC2	HYPER_HYPO_DELTAQ_GENE_Body	15	486	Reactome	34	GSE39004
982	982	R-HSA-195721	Signaling by WNT	1,65469361628794	4	0,00512820512820513	0,00509451586485652	0,00848469041277215		AGO2, CDC73, GNGT2, LRP5, MEN1, SMARCA4, SMURF1, WNT3A, WNT5B	HYPER_HYPO_DELTAQ_GENE_Body	15	486	Reactome	35	GSE39004
983	983	R-HSA-5358351	Signaling by Hedgehog	3,66347804758401	10	0,0106410074996462	0,00572362818445222	0,00572362818445222		ADCY3, ADCY4, CDC73, GNAS, HHAT, IFT140, IQCE, PRKAR2B, SMURF1, SUFU	HYPER_HYPO_DELTAQ_GENE_Body	15	486	Reactome	36	GSE39004
984	984	R-HSA-3108232	SUMO E3 ligases SUMOylate target proteins	1,50783395251171	10	0,0108853196083651	0,00629739684232862	0,0123841458445261		DNMT1, HDAC4, MTA1, NR1H4, PIAS2	HYPER_HYPO_DELTAQ_GENE_Body	15	486	Reactome	37	GSE39004
985	985	R-HSA-9612973	Autophagy	2,64273798089075	10	0,0163048294195835	0,00640301479626526	0,00640301479626526		HSP90AA1, MVB12B, RHEB, RPTOR, TOMM5, TSC2, VPS28	HYPER_HYPO_DELTAQ_GENE_Body	15	486	Reactome	38	GSE39004
986	986	R-HSA-8951664	Neddylation	0,81747030813858	7	0,00518134715025907	0,00654031816448204	0,00654031816448204		CCNF, FBXL13, FBXL18, FBXW8	HYPER_HYPO_DELTAQ_GENE_Body	15	486	Reactome	39	GSE39004
987	987	R-HSA-6804759	Regulation of TP53 Activity through Association with Co-factors	7,06527909176916	10	0,00532050374982312	0,00667791229088367	0,00748945189138215		BANP, TP73	HYPER_HYPO_DELTAQ_GENE_Body	15	486	Reactome	40	GSE39004
988	988	R-HSA-193704	p75 NTR receptor-mediated signalling	2,060706401766	3	0,00540540540540541	0,00697275638461439	0,00815857477952366		ABR, ARHGEF16, ARHGEF26, ARHGEF3	HYPER_HYPO_DELTAQ_GENE_Body	15	486	Reactome	41	GSE39004
989	989	R-HSA-8939211	ESR-mediated signaling	1,82050136106935	10	0,0108698862797223	0,00712356944121521	0,00953860200866523		AGO2, GNGT2, HBEGF, HSP90AA1, IGF1R, NOS3	HYPER_HYPO_DELTAQ_GENE_Body	15	486	Reactome	42	GSE39004
990	990	R-HSA-2990846	SUMOylation	1,45461628359953	10	0,0104169492444999	0,00750617946332512	0,0142740915854916		DNMT1, HDAC4, MTA1, NR1H4, PIAS2	HYPER_HYPO_DELTAQ_GENE_Body	15	486	Reactome	43	GSE39004
991	991	R-HSA-196854	Metabolism of vitamins and cofactors	2,97282235008866	3	0,00552486187845304	0,00808328508564009	0,00901193662768372		GPC6, HSP90AA1, HSPG2, LRP2, LRP8, NOS3, PANK4, PC, PDXK, SDC3, TTPA	HYPER_HYPO_DELTAQ_GENE_Body	15	486	Reactome	44	GSE39004
992	992	R-HSA-5633007	Regulation of TP53 Activity	1,55525011454038	7	0,00546448087431694	0,00856882130587267	0,00856882130587267		BANP, EHMT1, PIP4K2A, TAF4, TP73	HYPER_HYPO_DELTAQ_GENE_Body	15	486	Reactome	45	GSE39004
993	993	R-HSA-199992	trans-Golgi Network Vesicle Budding	2,060706401766	2	0,00532653350332908	0,0108620660818601	0,0108620660818601		CPD, HGS, TXNDC5	HYPER_HYPO_DELTAQ_GENE_Body	15	486	Reactome	46	GSE39004
994	994	R-HSA-9610379	HCMV Late Events	1,2364238410596	2	0,00532653350332908	0,0112245277940889	0,0112245277940889		MVB12B, VPS28	HYPER_HYPO_DELTAQ_GENE_Body	15	486	Reactome	47	GSE39004
995	995	R-HSA-5628897	TP53 Regulates Metabolic Genes	2,35509303058972	10	0,0163048294195835	0,0123961044154934	0,0156554375265927		AGO2, RHEB, RPTOR, TSC2	HYPER_HYPO_DELTAQ_GENE_Body	15	486	Reactome	48	GSE39004
996	996	R-HSA-6781827	Transcription-Coupled Nucleotide Excision Repair (TC-NER)	1,90219052470708	9	0,00540540540540541	0,0138304496499768	0,0138304496499768		ELL, GTF2H3, UVSSA	HYPER_HYPO_DELTAQ_GENE_Body	15	486	Reactome	49	GSE39004
997	997	R-HSA-4551638	SUMOylation of chromatin organization proteins	1,79843467790488	10	0,00532050374982312	0,0147159655831281	0,0176284490738436		HDAC4, PIAS2	HYPER_HYPO_DELTAQ_GENE_Body	15	486	Reactome	50	GSE39004
998	998	R-HSA-983168	Antigen processing: Ubiquitination & Proteasome degradation	1,78956082258627	10	0,0153846153846154	0,0153621113309713	0,0161163274935763		CCNF, CDC20, FBXL13, FBXL18, FBXW8, LONRF1, MGRN1, RNF182, RNF220, SMURF1, UBAC1	HYPER_HYPO_DELTAQ_GENE_Body	15	486	Reactome	51	GSE39004
999	999	R-HSA-5668914	Diseases of metabolism	2,06932860428385	10	0,00532050374982312	0,0184114286086551	0,0184114286086551		ADAMTS13, ADAMTS15, EXT1, GALNS, GALNT12, GPC6, HSPG2, PC, SDC3, ST3GAL3	HYPER_HYPO_DELTAQ_GENE_Body	15	486	Reactome	52	GSE39004
1000	1000	R-HSA-5663202	Diseases of signal transduction by growth factor receptors and second messengers	1,39972510308634	10	0,00532050374982312	0,0192633629211266	0,0262586759517544		CUX1, FGF23, HBEGF, HDAC4, HHAT, HIP1, HSP90AA1, LRP5, LRRFIP1, SND1, TSC2, WNT3A	HYPER_HYPO_DELTAQ_GENE_Body	15	486	Reactome	53	GSE39004
1001	1001	R-HSA-9013420	RHOU GTPase cycle	2,47284768211921	10	0,00532050374982312	0,0211029426501512	0,0265239439979115		HGS, WWP2	HYPER_HYPO_DELTAQ_GENE_Body	15	486	Reactome	54	GSE39004
1002	1002	R-HSA-425407	SLC-mediated transmembrane transport	2,75940084699997	1	0,00546448087431694	0,0225275894954606	0,0225275894954606		BSG, CTNS, EMB, SLC12A5, SLC20A2, SLC3A2, SLC44A4, SLC4A8, SLC5A5, SLC6A12, SLC6A3, SLC9A3, SLCO4A1	HYPER_HYPO_DELTAQ_GENE_Body	15	486	Reactome	55	GSE39004
1003	1003	R-HSA-8853659	RET signaling	3,6188014860281	10	0,00532050374982312	0,0227514414315073	0,0285940040338899		GFRA2, RET, SHANK3	HYPER_HYPO_DELTAQ_GENE_Body	15	486	Reactome	56	GSE39004
1004	1004	R-HSA-8856828	Clathrin-mediated endocytosis	2,45530975529566	9	0,0103626943005181	0,0229427574849577	0,0319647698923336		DNM1, DNM3, HBEGF, HGS, HIP1, LRP2, PIP5K1C	HYPER_HYPO_DELTAQ_GENE_Body	15	486	Reactome	57	GSE39004
1005	1005	R-HSA-112382	Formation of RNA Pol II elongation complex	2,74760853568801	1	0,00512820512820513	0,0232169441061765	0,0232169441061765		CDC73, ELL, GTF2H3	HYPER_HYPO_DELTAQ_GENE_Body	15	486	Reactome	58	GSE39004
1006	1006	R-HSA-75955	RNA Polymerase II Transcription Elongation	2,74760853568801	1	0,00512820512820513	0,0232169441061765	0,0232169441061765		CDC73, ELL, GTF2H3	HYPER_HYPO_DELTAQ_GENE_Body	15	486	Reactome	59	GSE39004
1007	1007	R-HSA-9634285	Constitutive Signaling by Overexpressed ERBB2	4,94569536423841	5	0,00523560209424084	0,0257730865737568	0,0257730865737568		HSP90AA1	HYPER_HYPO_DELTAQ_GENE_Body	15	486	Reactome	60	GSE39004
1008	1008	R-HSA-4420097	VEGFA-VEGFR2 Pathway	2,03946200587151	10	0,0102564102564103	0,0266510249803786	0,0266510249803786		BCAR1, ELMO1, HSP90AA1, NOS3	HYPER_HYPO_DELTAQ_GENE_Body	15	486	Reactome	61	GSE39004
1009	1009	R-HSA-3371556	Cellular response to heat stress	1,52959650440363	10	0,0104169492444999	0,0266510249803786	0,0438186785088905		HSP90AA1, HSPA12A, RPTOR	HYPER_HYPO_DELTAQ_GENE_Body	15	486	Reactome	62	GSE39004
1010	1010	R-HSA-3700989	Transcriptional Regulation by TP53	1,53679799453736	10	0,0153846153846154	0,0266527945030747	0,0343403777599412		AGO2, BANP, EHMT1, ELL, GTF2H3, PIP4K2A, RHEB, RPTOR, TAF4, TP73, TSC2	HYPER_HYPO_DELTAQ_GENE_Body	15	486	Reactome	63	GSE39004
1011	1011	R-HSA-2682334	EPH-Ephrin signaling	3,22545349841636	4	0,00532050374982312	0,0294661675505573	0,0373908298790632		ARHGEF28, DNM1, EPHA3, EPHA8, EPHB1, EPHB6	HYPER_HYPO_DELTAQ_GENE_Body	15	486	Reactome	64	GSE39004
1012	1012	R-HSA-8878171	Transcriptional regulation by RUNX1	1,34393895767348	1	0,00540540540540541	0,0304892292990668	0,0304892292990668		AGO2, BLK, SMARCA4, TCF12, TP73	HYPER_HYPO_DELTAQ_GENE_Body	15	486	Reactome	65	GSE39004
1013	1013	R-HSA-2559584	Formation of Senescence-Associated Heterochromatin Foci (SAHF)	4,49608669476219	10	0,00532050374982312	0,0314891910019044	0,0314891910019044		UBN1	HYPER_HYPO_DELTAQ_GENE_Body	15	486	Reactome	66	GSE39004
1014	1014	R-HSA-9665686	Signaling by ERBB2 TMD/JMD mutants	4,71018606117944	10	0,00532050374982312	0,0335568803345134	0,037170506815161		HBEGF, HSP90AA1	HYPER_HYPO_DELTAQ_GENE_Body	15	486	Reactome	67	GSE39004
1015	1015	R-HSA-194138	Signaling by VEGF	1,88407442447178	10	0,0102302459445317	0,0338032574250927	0,0338032574250927		BCAR1, ELMO1, HSP90AA1, NOS3	HYPER_HYPO_DELTAQ_GENE_Body	15	486	Reactome	68	GSE39004
1016	1016	R-HSA-1500931	Cell-Cell communication	1,69083602196185	2	0,00511512297226583	0,0351873262878323	0,0351873262878323		ACTN3, FLNC, PLEC, SIRPA	HYPER_HYPO_DELTAQ_GENE_Body	15	486	Reactome	69	GSE39004
1017	1017	R-HSA-5357801	Programmed Cell Death	0,979345616680873	8	0,00543494313986117	0,0354191912089853	0,0439621445197555		HSP90AA1, PLEC, TP73, UACA	HYPER_HYPO_DELTAQ_GENE_Body	15	486	Reactome	70	GSE39004
1018	1018	R-HSA-8878166	Transcriptional regulation by RUNX2	1,24681395737103	3	0,00552486187845304	0,0370191340551468	0,0491674930960766		HDAC4, SMURF1, WWTR1	HYPER_HYPO_DELTAQ_GENE_Body	15	486	Reactome	71	GSE39004
1019	1019	R-HSA-983169	Class I MHC mediated antigen processing & presentation	1,44304108770882	10	0,0102564102564103	0,037567316380824	0,0432903327880214		CCNF, CDC20, FBXL13, FBXL18, FBXW8, LONRF1, MGRN1, RNF182, RNF220, SMURF1, UBAC1	HYPER_HYPO_DELTAQ_GENE_Body	15	486	Reactome	72	GSE39004
1020	1020	R-HSA-8980692	RHOA GTPase cycle	1,00932558453845	3	0,00540540540540541	0,0376514713421994	0,0439747118851314		ABR, ARHGEF28, ARHGEF3	HYPER_HYPO_DELTAQ_GENE_Body	15	486	Reactome	73	GSE39004
1021	1021	R-HSA-5619102	SLC transporter disorders	2,65897600227872	2	0,00528326084532174	0,0386229473864496	0,0481334747743024		BSG, SLC20A2, SLC3A2, SLC5A5, SLC6A3	HYPER_HYPO_DELTAQ_GENE_Body	15	486	Reactome	74	GSE39004
1022	1022	R-HSA-5696398	Nucleotide Excision Repair	1,34882600842866	9	0,00540540540540541	0,0388585109051127	0,0388585109051127		ELL, GTF2H3, UVSSA	HYPER_HYPO_DELTAQ_GENE_Body	15	486	Reactome	75	GSE39004
1023	1023	R-HSA-9006936	Signaling by TGFB family members	1,63494061627716	10	0,00532050374982312	0,0389127427518531	0,0389127427518531		ACVR2B, MEN1, SMURF1, WWTR1	HYPER_HYPO_DELTAQ_GENE_Body	15	486	Reactome	76	GSE39004
1024	1024	R-HSA-9609646	HCMV Infection	0,81747030813858	2	0,00532653350332908	0,0389127427518531	0,0389127427518531		MVB12B, VPS28	HYPER_HYPO_DELTAQ_GENE_Body	15	486	Reactome	77	GSE39004
1025	1025	R-HSA-372708	p130Cas linkage to MAPK signaling for integrins	3,29713024282561	10	0,00549467137638499	0,0435718797565764	0,0435718797565764		BCAR1	HYPER_HYPO_DELTAQ_GENE_Body	15	486	Reactome	78	GSE39004
1026	1026	R-HSA-73887	Death Receptor Signaling	1,93948837813271	2	0,00526680526680527	0,0440489107861144	0,0440489107861144		ABR, ARHGEF16, ARHGEF26, ARHGEF3, NSMAF, SMPD3	HYPER_HYPO_DELTAQ_GENE_Body	15	486	Reactome	79	GSE39004
1027	1027	R-HSA-167172	Transcription of the HIV genome	2,21449046159929	1	0,00512820512820513	0,044509250503995	0,044509250503995		ELL, GTF2H3, TAF4	HYPER_HYPO_DELTAQ_GENE_Body	15	486	Reactome	80	GSE39004
1028	1028	R-HSA-3656253	Defective EXT1 causes exostoses 1, TRPS2 and CHDS	14,1305581835383	10	0,00543494313986117	0,0446255119462334	0,0446255119462334		EXT1, GPC6, HSPG2, SDC3	HYPER_HYPO_DELTAQ_GENE_Body	15	486	Reactome	81	GSE39004
1029	1029	R-HSA-3656237	Defective EXT2 causes exostoses 2	14,1305581835383	10	0,00543494313986117	0,0446255119462334	0,0446255119462334		EXT1, GPC6, HSPG2, SDC3	HYPER_HYPO_DELTAQ_GENE_Body	15	486	Reactome	82	GSE39004
1030	1030	R-HSA-9006931	Signaling by Nuclear Receptors	1,4485300229987	4	0,00518190361122298	0,0453607428378743	0,0453607428378743		ABCG5, AGO2, GNGT2, HBEGF, HSP90AA1, IGF1R, NOS3	HYPER_HYPO_DELTAQ_GENE_Body	15	486	Reactome	83	GSE39004
1031	1	R-HSA-9012999	RHO GTPase cycle	1,81038941049715	10	0,0172912098863863	7,25202372349557e-08	1,61817123367598e-06	ABCD3, ARHGAP20, ARHGAP26, ARHGAP8, CHN1, CKB, RRAS2, SYDE1, TAGAP, TRA2B, VIM	ARHGEF1, CAPZB, CPD, DST, FAM13A, OBSCN, PARD6A, PREX1, RHOBTB1, RND1	HYPER_DELTAQ_GENE_Body	1	618	Reactome	1	TCGA_BRCA
1032	2	R-HSA-8980692	RHOA GTPase cycle	2,34875594073246	10	0,00571428571428571	9,13256305639459e-08	4,15701638968707e-06	ABCD3, ARHGAP20, ARHGAP26, ARHGAP8, TAGAP	ARHGEF1, FAM13A, OBSCN, PREX1	HYPER_DELTAQ_GENE_Body	1	618	Reactome	2	TCGA_BRCA
1033	3	R-HSA-442982	Ras activation upon Ca2+ influx through NMDA receptor	7,67260273972603	10	0,00571428571428571	5,22141214570941e-07	5,22141214570941e-07	CAMK2D, DLG3, RASGRF1	GRIN2B	HYPER_DELTAQ_GENE_Body	1	618	Reactome	3	TCGA_BRCA
1034	4	R-HSA-9617324	Negative regulation of NMDA receptor-mediated neuronal transmission	5,48043052837573	10	0,00571428571428571	6,44790571219527e-07	6,44790571219527e-07	CAMK2D, DLG3	GRIN2B	HYPER_DELTAQ_GENE_Body	1	618	Reactome	4	TCGA_BRCA
1035	5	R-HSA-438066	Unblocking of NMDA receptors, glutamate binding and activation	5,48043052837573	10	0,00571428571428571	6,44790571219527e-07	6,44790571219527e-07	CAMK2D, DLG3	GRIN2B	HYPER_DELTAQ_GENE_Body	1	618	Reactome	5	TCGA_BRCA
1036	6	R-HSA-8939211	ESR-mediated signaling	2,82427094713842	10	0,0285714285714286	6,69390554875847e-07	0,00120751985613656	CARM1, GNAI1, SPHK1, UHMK1	BCL2, FOXA1, GATA3, GNAI2, GNB2, IGF1R, NOS3, PGR	HYPER_DELTAQ_GENE_Body	1	618	Reactome	6	TCGA_BRCA
1037	7	R-HSA-9620244	Long-term potentiation	6,67182846932698	10	0,0114285714285714	9,53374953976762e-07	9,53374953976762e-07	CAMK2D, DLG3, NRGN	GRIN2B	HYPER_DELTAQ_GENE_Body	1	618	Reactome	7	TCGA_BRCA
1038	8	R-HSA-9006931	Signaling by Nuclear Receptors	2,88926463002235	10	0,04	9,99320764119849e-07	2,46875530220023e-05	CARM1, CYP26B1, GNAI1, SPHK1, UHMK1	AKR1C3, BCL2, DHRS3, FOXA1, GATA3, GNAI2, GNB2, IGF1R, NCOR2, NOS3, PGR, RARA, RARG	HYPER_DELTAQ_GENE_Body	1	618	Reactome	8	TCGA_BRCA
1039	9	R-HSA-9609736	Assembly and cell surface presentation of NMDA receptors	6,13808219178082	10	0,00571428571428571	1,36108840607665e-06	1,36108840607665e-06	CAMK2D, DLG3	GRIN2B, NBEA	HYPER_DELTAQ_GENE_Body	1	618	Reactome	9	TCGA_BRCA
1040	10	R-HSA-442742	CREB1 phosphorylation through NMDA receptor-mediated activation of RAS signaling	5,48043052837573	10	0,00571428571428571	2,20090171557882e-06	2,20090171557882e-06	CAMK2D, DLG3, RASGRF1	GRIN2B	HYPER_DELTAQ_GENE_Body	1	618	Reactome	10	TCGA_BRCA
1041	11	R-HSA-5663202	Diseases of signal transduction by growth factor receptors and second messengers	1,90005492375291	10	0,0346820809248555	4,57833177665889e-06	0,000471181121279696	BCL11A, CAMK2D, DLL1, DUSP6, FGF3, FGF9, HEY1, LRP5, LRP6, MAML2, PIK3AP1, QKI, TGFBR1, TGFBR2	BCL2L1, CTBP2, HDAC4, HDAC7, LRRFIP1, MYO18A, NCOR2	HYPER_DELTAQ_GENE_Body	1	618	Reactome	11	TCGA_BRCA
1042	12	R-HSA-2122947	NOTCH1 Intracellular Domain Regulates Transcription	5,59460616438356	10	0,0457142857142857	2,90486250715951e-05	3,95495321686102e-05	HEY1, MAML2, TLE4	HDAC4, HDAC7, NBEA, NCOR2	HYPER_DELTAQ_GENE_Body	1	618	Reactome	12	TCGA_BRCA
1043	13	R-HSA-438064	Post NMDA receptor activation events	3,71254971277066	10	0,0114285714285714	5,93114754252926e-05	5,93114754252926e-05	CAMK2D, DLG3, NRGN, RASGRF1	ADCY1, GRIN2B	HYPER_DELTAQ_GENE_Body	1	618	Reactome	13	TCGA_BRCA
1044	14	R-HSA-3108232	SUMO E3 ligases SUMOylate target proteins	2,10528733711995	10	0,0342857142857143	0,000128651114383861	0,000128651114383861	CBX2, TFAP2B	HDAC4, HDAC7, NCOR2, NFKB2, NSMCE1, PGR, RARA	HYPER_DELTAQ_GENE_Body	1	618	Reactome	14	TCGA_BRCA
1045	15	R-HSA-442755	Activation of NMDA receptors and postsynaptic events	3,58054794520548	10	0,00571428571428571	0,000128689909476931	0,000128689909476931	CAMK2D, DLG3, NRGN, RASGRF1	ADCY1, GRIN2B, NBEA	HYPER_DELTAQ_GENE_Body	1	618	Reactome	15	TCGA_BRCA
1046	16	R-HSA-446728	Cell junction organization	2,77322990592507	10	0,00571428571428571	0,000130123164528269	0,000818897882346611	CDH2, CDH3	DST, PARD6A, PLEC, VASP	HYPER_DELTAQ_GENE_Body	1	618	Reactome	16	TCGA_BRCA
1047	17	R-HSA-9013106	RHOC GTPase cycle	2,1612965464017	10	0,00571428571428571	0,000132778449070153	0,000177413582743793	ABCD3, ARHGAP26	ARHGEF1, PREX1	HYPER_DELTAQ_GENE_Body	1	618	Reactome	17	TCGA_BRCA
1048	18	R-HSA-2990846	SUMOylation	2,03098307816277	10	0,0342857142857143	0,000153928666491818	0,000153928666491818	CBX2, TFAP2B	HDAC4, HDAC7, NCOR2, NFKB2, NSMCE1, PGR, RARA	HYPER_DELTAQ_GENE_Body	1	618	Reactome	18	TCGA_BRCA
1049	19	R-HSA-9659787	Aberrant regulation of mitotic G1/S transition in cancer due to RB1 defects	4,5132957292506	10	0,00571428571428571	0,000164236091996897	0,000164236091996897	CCNE1, CDKN1C		HYPER_DELTAQ_GENE_Body	1	618	Reactome	19	TCGA_BRCA
1050	20	R-HSA-9661069	Defective binding of RB1 mutants to E2F1,(E2F2, E2F3)	4,5132957292506	10	0,00571428571428571	0,000164236091996897	0,000164236091996897	CCNE1, CDKN1C		HYPER_DELTAQ_GENE_Body	1	618	Reactome	20	TCGA_BRCA
1051	21	R-HSA-1980143	Signaling by NOTCH1	4,14735283228434	10	0,04	0,000170185686919757	0,000231491604842485	DLL1, HEY1, MAML2, TLE4	HDAC4, HDAC7, NBEA, NCOR2	HYPER_DELTAQ_GENE_Body	1	618	Reactome	21	TCGA_BRCA
1052	22	R-HSA-4791275	Signaling by WNT in cancer	3,38497179693795	5	0,00571428571428571	0,000187258690939806	0,00407894972564384	LRP5, LRP6	CTBP2	HYPER_DELTAQ_GENE_Body	1	618	Reactome	22	TCGA_BRCA
1053	23	R-HSA-3772470	Negative regulation of TCF-dependent signaling by WNT ligand antagonists	7,67260273972603	10	0,00571428571428571	0,00037168282805481	0,00037168282805481	LRP5, LRP6	WNT5A	HYPER_DELTAQ_GENE_Body	1	618	Reactome	23	TCGA_BRCA
1054	24	R-HSA-9696273	RND1 GTPase cycle	3,65362035225049	10	0,0171428571428571	0,000389322319913583	0,000448608709032195	RRAS2	CPD, DST, RND1	HYPER_DELTAQ_GENE_Body	1	618	Reactome	24	TCGA_BRCA
1055	25	R-HSA-264870	Caspase-mediated cleavage of cytoskeletal proteins	9,59075342465753	10	0,0284902597402597	0,000481964468348842	0,000542046586415949	VIM	GSN, PLEC	HYPER_DELTAQ_GENE_Body	1	618	Reactome	25	TCGA_BRCA
1056	26	R-HSA-8862803	Deregulated CDK5 triggers multiple neurodegenerative pathways in Alzheimer's disease models	3,48754669987547	10	0,00571428571428571	0,000725681574322577	0,000725681574322577	CAPN2	CAST	HYPER_DELTAQ_GENE_Body	1	618	Reactome	26	TCGA_BRCA
1057	27	R-HSA-8863678	Neurodegenerative Diseases	3,48754669987547	10	0,00571428571428571	0,000725681574322577	0,000725681574322577	CAPN2	CAST	HYPER_DELTAQ_GENE_Body	1	618	Reactome	27	TCGA_BRCA
1058	28	R-HSA-392170	ADP signalling through P2Y purinoceptor 12	5,2313200498132	2	0,00863729984718623	0,000725681574322577	0,045321772705873	GNAI1	GNAI2, GNB2	HYPER_DELTAQ_GENE_Body	1	618	Reactome	28	TCGA_BRCA
1059	29	R-HSA-1500931	Cell-Cell communication	2,29522304179838	10	0,0114285714285714	0,000727495968600813	0,00253642364860138	CDH2, CDH3, KIRREL3	DST, PARD6A, PLEC, VASP	HYPER_DELTAQ_GENE_Body	1	618	Reactome	29	TCGA_BRCA
1060	30	R-HSA-112314	Neurotransmitter receptors and postsynaptic signal transmission	3,35414327419717	10	0,0114285714285714	0,000768238641410334	0,00462324016996133	CAMK2D, CHRNA5, DLG3, GNAI1, NRGN, PLCB1, RASGRF1	ADCY1, CHRNB4, CHRNE, GABBR1, GNAI2, GNB2, GRIK3, GRIN2B, NBEA	HYPER_DELTAQ_GENE_Body	1	618	Reactome	30	TCGA_BRCA
1061	31	R-HSA-397014	Muscle contraction	2,39768835616438	10	0,00574731626754748	0,000768810127409738	0,000768810127409738	ASPH, ATP1A1, CAMK2D, KCNIP3, NPPC, SLC8A2, VIM, WWTR1	CALD1, DMPK, RANGRF, TBX5	HYPER_DELTAQ_GENE_Body	1	618	Reactome	31	TCGA_BRCA
1062	32	R-HSA-9734009	Defective Intrinsic Pathway for Apoptosis	3,06904109589041	10	0,00571428571428571	0,00108239539189373	0,00108239539189373	CAPN2	CAST	HYPER_DELTAQ_GENE_Body	1	618	Reactome	32	TCGA_BRCA
1063	33	R-HSA-4641265	Repression of WNT target genes	5,90200210748156	10	0,00571428571428571	0,00119195351913451	0,00119195351913451	TLE4	CTBP2	HYPER_DELTAQ_GENE_Body	1	618	Reactome	33	TCGA_BRCA
1064	34	R-HSA-622312	Inflammasomes	7,30724070450098	2	0,00573070607553366	0,00148463868810131	0,00148463868810131		BCL2, BCL2L1, NFKB2, PYCARD	HYPER_DELTAQ_GENE_Body	1	618	Reactome	34	TCGA_BRCA
1065	35	R-HSA-400042	Adrenaline,noradrenaline inhibits insulin secretion	5,48043052837573	1	0,00574712643678161	0,00153969501586035	0,00153969501586035	GNAI1	CACNA1D, GNAI2, GNB2	HYPER_DELTAQ_GENE_Body	1	618	Reactome	35	TCGA_BRCA
1066	36	R-HSA-9687139	Aberrant regulation of mitotic cell cycle due to RB1 defects	2,13127853881279	10	0,00571428571428571	0,00171353864326733	0,00171353864326733	CCNE1, CDKN1C		HYPER_DELTAQ_GENE_Body	1	618	Reactome	36	TCGA_BRCA
1067	37	R-HSA-418990	Adherens junctions interactions	2,95100105374078	10	0,00571428571428571	0,00177940787102748	0,00177940787102748	CDH2, CDH3		HYPER_DELTAQ_GENE_Body	1	618	Reactome	37	TCGA_BRCA
1068	38	R-HSA-9682385	FLT3 signaling in disease	2,74021526418787	2	0,00565043894652833	0,00186806516375276	0,00186806516375276		BCL2L1, MYO18A	HYPER_DELTAQ_GENE_Body	1	618	Reactome	38	TCGA_BRCA
1069	39	R-HSA-4090294	SUMOylation of intracellular receptors	3,83630136986301	10	0,0171428571428571	0,0019065080630528	0,0019065080630528		HDAC4, PGR, RARA	HYPER_DELTAQ_GENE_Body	1	618	Reactome	39	TCGA_BRCA
1070	40	R-HSA-5576891	Cardiac conduction	3,17049699988679	10	0,00571428571428571	0,00191715493222521	0,00191715493222521	ASPH, ATP1A1, CAMK2D, KCNIP3, NPPC, SLC8A2, WWTR1	DMPK, RANGRF, TBX5	HYPER_DELTAQ_GENE_Body	1	618	Reactome	40	TCGA_BRCA
1071	41	R-HSA-9675126	Diseases of mitotic cell cycle	2,01910598413843	10	0,00571428571428571	0,00202321145119905	0,00202321145119905	CCNE1, CDKN1C		HYPER_DELTAQ_GENE_Body	1	618	Reactome	41	TCGA_BRCA
1072	42	R-HSA-8957275	Post-translational protein phosphorylation	3,31987618545838	10	0,0114285714285714	0,00204101122921678	0,00260244060180301	ANO8, APOA1, CDH2, FAM20C, LAMC1, MFGE8, NOTUM, PDIA6	CST3	HYPER_DELTAQ_GENE_Body	1	618	Reactome	42	TCGA_BRCA
1073	43	R-HSA-350054	Notch-HLH transcription pathway	5,48043052837573	10	0,0285714285714286	0,00223980240769461	0,00223980240769461	MAML2	HDAC4, HDAC7, NCOR2	HYPER_DELTAQ_GENE_Body	1	618	Reactome	43	TCGA_BRCA
1074	44	R-HSA-6811436	COPI-independent Golgi-to-ER retrograde traffic	2,2566478646253	10	0,00571428571428571	0,00228150782253962	0,00228150782253962	DYNC1LI1	CAPZB	HYPER_DELTAQ_GENE_Body	1	618	Reactome	44	TCGA_BRCA
1075	45	R-HSA-9009391	Extra-nuclear estrogen signaling	4,14735283228434	10	0,0171428571428571	0,00237415187597137	0,0089469699574427	GNAI1, SPHK1, UHMK1	BCL2, GNAI2, GNB2, IGF1R, NOS3	HYPER_DELTAQ_GENE_Body	1	618	Reactome	45	TCGA_BRCA
1076	46	R-HSA-392518	Signal amplification	3,48754669987547	1	0,00574712643678161	0,00255870176104516	0,00255870176104516	GNAI1	GNAI2, GNB2	HYPER_DELTAQ_GENE_Body	1	618	Reactome	46	TCGA_BRCA
1077	47	R-HSA-381426	Regulation of Insulin-like Growth Factor (IGF) transport and uptake by Insulin-like Growth Factor Binding Proteins (IGFBPs)	3,17049699988679	10	0,0114285714285714	0,0029261714418185	0,0029261714418185	ANO8, APOA1, CDH2, FAM20C, LAMC1, MFGE8, NOTUM, PDIA6	CST3, IGFBP2	HYPER_DELTAQ_GENE_Body	1	618	Reactome	47	TCGA_BRCA
1078	48	R-HSA-4641262	Disassembly of the destruction complex and recruitment of AXIN to the membrane	2,47503314184711	5	0,00571428571428571	0,00306860500408696	0,0150970360177802	LRP5, LRP6		HYPER_DELTAQ_GENE_Body	1	618	Reactome	48	TCGA_BRCA
1079	49	R-HSA-3371497	HSP90 chaperone cycle for steroid hormone receptors (SHR) in the presence of ligand	3,02865897620764	10	0,0114285714285714	0,00321120968780145	0,00321120968780145	DYNC1LI1	CAPZB, PGR	HYPER_DELTAQ_GENE_Body	1	618	Reactome	49	TCGA_BRCA
1080	50	R-HSA-112315	Transmission across Chemical Synapses	3,11894420314066	10	0,0114285714285714	0,00330170725343512	0,0149186823550883	CACNA1B, CAMK2D, CHRNA5, DLG3, GNAI1, NRGN, PLCB1, RASGRF1, SLC17A7	ADCY1, CHRNB4, CHRNE, GABBR1, GNAI2, GNB2, GRIK3, GRIN2B, NBEA, PPFIA3, SYN3	HYPER_DELTAQ_GENE_Body	1	618	Reactome	50	TCGA_BRCA
1081	51	R-HSA-69231	Cyclin D associated events in G1	1,63246866802681	10	0,00571428571428571	0,00387714564391224	0,00387714564391224	CCNE1, CDKN1C		HYPER_DELTAQ_GENE_Body	1	618	Reactome	51	TCGA_BRCA
1082	52	R-HSA-69236	G1 Phase	1,63246866802681	10	0,00571428571428571	0,00387714564391224	0,00387714564391224	CCNE1, CDKN1C		HYPER_DELTAQ_GENE_Body	1	618	Reactome	52	TCGA_BRCA
1083	53	R-HSA-2173788	Downregulation of TGF-beta receptor signaling	2,95100105374078	10	0,00571428571428571	0,00439328174009193	0,00439328174009193	TGFBR1, TGFBR2		HYPER_DELTAQ_GENE_Body	1	618	Reactome	53	TCGA_BRCA
1084	54	R-HSA-5578775	Ion homeostasis	3,7610797743755	10	0,00571428571428571	0,00497276692525905	0,00497276692525905	ASPH, ATP1A1, CAMK2D, SLC8A2	DMPK	HYPER_DELTAQ_GENE_Body	1	618	Reactome	54	TCGA_BRCA
1085	55	R-HSA-9616222	Transcriptional regulation of granulopoiesis	3,71254971277066	2	0,00573070607553366	0,00498747840194452	0,00498747840194452	IL6R	KMT2A, RARA	HYPER_DELTAQ_GENE_Body	1	618	Reactome	55	TCGA_BRCA
1086	56	R-HSA-418555	G alpha (s) signalling events	1,53452054794521	1	0,00574712643678161	0,0052471200454342	0,0052471200454342	CRHR1, GNAI1	ADCY1, GIP, GNAI2, GNB2	HYPER_DELTAQ_GENE_Body	1	618	Reactome	56	TCGA_BRCA
1087	57	R-HSA-9660821	ADORA2B mediated anti-inflammatory cytokines production	3,56865243708187	1	0,00574712643678161	0,00576241533336688	0,00576241533336688	GNAI1	ADCY1, GNAI2, GNB2	HYPER_DELTAQ_GENE_Body	1	618	Reactome	57	TCGA_BRCA
1088	58	R-HSA-991365	Activation of GABAB receptors	4,46081554635234	1	0,00574712643678161	0,00576241533336688	0,00576241533336688	GNAI1	ADCY1, GABBR1, GNAI2, GNB2	HYPER_DELTAQ_GENE_Body	1	618	Reactome	58	TCGA_BRCA
1089	59	R-HSA-977444	GABA B receptor activation	4,46081554635234	1	0,00574712643678161	0,00576241533336688	0,00576241533336688	GNAI1	ADCY1, GABBR1, GNAI2, GNB2	HYPER_DELTAQ_GENE_Body	1	618	Reactome	59	TCGA_BRCA
1090	60	R-HSA-9634597	GPER1 signaling	3,48754669987547	1	0,00574712643678161	0,00618136317135289	0,00618136317135289	GNAI1	ADCY1, GNAI2, GNB2	HYPER_DELTAQ_GENE_Body	1	618	Reactome	60	TCGA_BRCA
1091	61	R-HSA-157118	Signaling by NOTCH	1,67707163709859	10	0,00571428571428571	0,00643124486361855	0,00871394530420277	DLL1, HEY1, MAML2, TLE4	HDAC4, HDAC7, NBEA, NCOR2	HYPER_DELTAQ_GENE_Body	1	618	Reactome	61	TCGA_BRCA
1092	62	R-HSA-381340	Transcriptional regulation of white adipocyte differentiation	2,28351272015656	10	0,00571428571428571	0,0064642010565706	0,0356057447742991	ANGPTL4, CARM1, CDK19, EBF1	NCOR2	HYPER_DELTAQ_GENE_Body	1	618	Reactome	62	TCGA_BRCA
1093	63	R-HSA-109581	Apoptosis	1,12832393231265	10	0,00571428571428571	0,0065062235668074	0,0065062235668074	VIM	BCL2, BCL2L1, GSN, PLEC	HYPER_DELTAQ_GENE_Body	1	618	Reactome	63	TCGA_BRCA
1094	64	R-HSA-9645723	Diseases of programmed cell death	1,66795711733175	10	0,00571428571428571	0,00707878337654226	0,00707878337654226	CAPN2	CAST	HYPER_DELTAQ_GENE_Body	1	618	Reactome	64	TCGA_BRCA
1095	65	R-HSA-2894862	Constitutive Signaling by NOTCH1 HD+PEST Domain Mutants	3,96858762399622	10	0,0171428571428571	0,00735776152354898	0,00807795561918261	DLL1, HEY1, MAML2	HDAC4, HDAC7, NCOR2	HYPER_DELTAQ_GENE_Body	1	618	Reactome	65	TCGA_BRCA
1096	66	R-HSA-2644606	Constitutive Signaling by NOTCH1 PEST Domain Mutants	3,96858762399622	10	0,0171428571428571	0,00735776152354898	0,00807795561918261	DLL1, HEY1, MAML2	HDAC4, HDAC7, NCOR2	HYPER_DELTAQ_GENE_Body	1	618	Reactome	66	TCGA_BRCA
1097	67	R-HSA-2894858	Signaling by NOTCH1 HD+PEST Domain Mutants in Cancer	3,96858762399622	10	0,0171428571428571	0,00735776152354898	0,00807795561918261	DLL1, HEY1, MAML2	HDAC4, HDAC7, NCOR2	HYPER_DELTAQ_GENE_Body	1	618	Reactome	67	TCGA_BRCA
1098	68	R-HSA-2644602	Signaling by NOTCH1 PEST Domain Mutants in Cancer	3,96858762399622	10	0,0171428571428571	0,00735776152354898	0,00807795561918261	DLL1, HEY1, MAML2	HDAC4, HDAC7, NCOR2	HYPER_DELTAQ_GENE_Body	1	618	Reactome	68	TCGA_BRCA
1099	69	R-HSA-2644603	Signaling by NOTCH1 in Cancer	3,96858762399622	10	0,0171428571428571	0,00735776152354898	0,00807795561918261	DLL1, HEY1, MAML2	HDAC4, HDAC7, NCOR2	HYPER_DELTAQ_GENE_Body	1	618	Reactome	69	TCGA_BRCA
1100	70	R-HSA-9018519	Estrogen-dependent gene expression	2,06252761820592	10	0,0114285714285714	0,00737296221731111	0,0263056894996859	CARM1	BCL2, FOXA1, GATA3, PGR	HYPER_DELTAQ_GENE_Body	1	618	Reactome	70	TCGA_BRCA
1101	71	R-HSA-418597	G alpha (z) signalling events	3,19691780821918	1	0,00574712643678161	0,00805850138868647	0,00805850138868647	GNAI1	ADCY1, GNAI2, GNB2	HYPER_DELTAQ_GENE_Body	1	618	Reactome	71	TCGA_BRCA
1102	72	R-HSA-3899300	SUMOylation of transcription cofactors	1,78432621854094	10	0,00571428571428571	0,00837420370588588	0,00837420370588588	CBX2	NCOR2	HYPER_DELTAQ_GENE_Body	1	618	Reactome	72	TCGA_BRCA
1103	73	R-HSA-3214841	PKMTs methylate histone lysines	3,93466807165437	10	0,00571428571428571	0,00866029009644893	0,0246481982210913	DPY30	KMT2A, NFKB2, PRDM16	HYPER_DELTAQ_GENE_Body	1	618	Reactome	73	TCGA_BRCA
1104	74	R-HSA-109606	Intrinsic Pathway for Apoptosis	1,44766089428793	10	0,0114285714285714	0,00886362664675078	0,00886362664675078		BCL2, BCL2L1	HYPER_DELTAQ_GENE_Body	1	618	Reactome	74	TCGA_BRCA
1105	75	R-HSA-8986944	Transcriptional Regulation by MECP2	2,47503314184711	10	0,00571428571428571	0,0089977468872106	0,0089977468872106	CAMK2D, DLL1	GRIN2B, NCOR2	HYPER_DELTAQ_GENE_Body	1	618	Reactome	75	TCGA_BRCA
1106	76	R-HSA-9707564	Cytoprotection by HMOX1	2,55753424657534	10	0,00571428571428571	0,0103487965790496	0,0129113337329772	CARM1, LRPPRC, TACO1	NCOR2	HYPER_DELTAQ_GENE_Body	1	618	Reactome	76	TCGA_BRCA
1107	77	R-HSA-383280	Nuclear Receptor transcription pathway	2,89532178857586	10	0,00571428571428571	0,0108908335451332	0,0108908335451332		NCOR2, PGR, RARA, RARG	HYPER_DELTAQ_GENE_Body	1	618	Reactome	77	TCGA_BRCA
1108	78	R-HSA-5619507	Activation of HOX genes during differentiation	1,82681017612524	10	0,00571428571428571	0,0119961099528584	0,0119961099528584		PAX6, RARA, RARG	HYPER_DELTAQ_GENE_Body	1	618	Reactome	78	TCGA_BRCA
1109	79	R-HSA-5617472	Activation of anterior HOX genes in hindbrain development during early embryogenesis	1,82681017612524	10	0,00571428571428571	0,0119961099528584	0,0119961099528584		PAX6, RARA, RARG	HYPER_DELTAQ_GENE_Body	1	618	Reactome	79	TCGA_BRCA
1110	80	R-HSA-3247509	Chromatin modifying enzymes	1,14516458801881	10	0,0114285714285714	0,0126299607776166	0,0126299607776166	CARM1, DPY30	KMT2A, NCOR2, NFKB2, PRDM16	HYPER_DELTAQ_GENE_Body	1	618	Reactome	80	TCGA_BRCA
1111	81	R-HSA-4839726	Chromatin organization	1,14516458801881	10	0,0114285714285714	0,0126299607776166	0,0126299607776166	CARM1, DPY30	KMT2A, NCOR2, NFKB2, PRDM16	HYPER_DELTAQ_GENE_Body	1	618	Reactome	81	TCGA_BRCA
1112	82	R-HSA-193704	p75 NTR receptor-mediated signalling	1,99807363013699	10	0,0114285714285714	0,0126628496529346	0,0144911832553401	NGFR	ARHGEF1, OBSCN, PREX1, RTN4	HYPER_DELTAQ_GENE_Body	1	618	Reactome	82	TCGA_BRCA
1113	83	R-HSA-5357801	Programmed Cell Death	0,949579546995795	10	0,00571428571428571	0,0128800288933556	0,0128800288933556	VIM	BCL2, BCL2L1, GSN, PLEC	HYPER_DELTAQ_GENE_Body	1	618	Reactome	83	TCGA_BRCA
1114	84	R-HSA-977443	GABA receptor activation	3,30715635333018	1	0,00574712643678161	0,0143138660870062	0,0143138660870062	GNAI1	ADCY1, GABBR1, GNAI2, GNB2	HYPER_DELTAQ_GENE_Body	1	618	Reactome	84	TCGA_BRCA
1115	85	R-HSA-111465	Apoptotic cleavage of cellular proteins	3,02865897620764	10	0,0114285714285714	0,018114791195475	0,0203552828985619	VIM	GSN, PLEC	HYPER_DELTAQ_GENE_Body	1	618	Reactome	85	TCGA_BRCA
1116	86	R-HSA-421270	Cell-cell junction organization	1,98429381199811	10	0,00571428571428571	0,0207806943363851	0,0207806943363851	CDH2, CDH3	PARD6A	HYPER_DELTAQ_GENE_Body	1	618	Reactome	86	TCGA_BRCA
1117	87	R-HSA-111932	CaMK IV-mediated phosphorylation of CREB	3,83630136986301	10	0,00571428571428571	0,0221801766531082	0,0221801766531082	CAMK2D		HYPER_DELTAQ_GENE_Body	1	618	Reactome	87	TCGA_BRCA
1118	88	R-HSA-5673001	RAF/MAP kinase cascade	1,95302615193026	10	0,00571428571428571	0,0231405939125257	0,0231405939125257	CAMK2D, DLG3, DUSP6, FGF3, FGF9, RASAL1, RASGRF1	ARTN, BCL2L1, DAB2IP, DUSP5, GFRA1, GRIN2B, RASGRP1	HYPER_DELTAQ_GENE_Body	1	618	Reactome	88	TCGA_BRCA
1119	89	R-HSA-2173789	TGF-beta receptor signaling activates SMADs	1,70502283105023	10	0,00571428571428571	0,0236590083806264	0,0236590083806264	TGFBR1, TGFBR2		HYPER_DELTAQ_GENE_Body	1	618	Reactome	89	TCGA_BRCA
1120	90	R-HSA-5684996	MAPK1/MAPK3 signaling	2,04784770633257	10	0,00571428571428571	0,0251901009565495	0,0251901009565495	CAMK2D, DLG3, DUSP6, FGF3, FGF9, IL6R, RASAL1, RASGRF1	ARTN, BCL2L1, DAB2IP, DUSP5, GFRA1, GRIN2B, RASGRP1	HYPER_DELTAQ_GENE_Body	1	618	Reactome	90	TCGA_BRCA
1121	91	R-HSA-168643	Nucleotide-binding domain, leucine rich repeat containing receptor (NLR) signaling pathways	2,89532178857586	2	0,00573070607553366	0,0256501997801443	0,0256501997801443		BCL2, BCL2L1, NFKB2, PYCARD	HYPER_DELTAQ_GENE_Body	1	618	Reactome	91	TCGA_BRCA
1122	92	R-HSA-112316	Neuronal System	2,40394863907865	9	0,00571428571428571	0,028379009811355	0,028379009811355	CACNA1B, CAMK2D, CHRNA5, DLG3, GNAI1, NRGN, PLCB1, RASGRF1, SLC17A7	ADCY1, CHRNB4, CHRNE, GABBR1, GNAI2, GNB2, GRIK3, GRIN2B, KCNH1, NBEA, NRXN3, PPFIA3, SHANK1, SYN3, SYT9	HYPER_DELTAQ_GENE_Body	1	618	Reactome	92	TCGA_BRCA
1123	93	R-HSA-212165	Epigenetic regulation of gene expression	0,892163109270468	10	0,00571428571428571	0,0306543939561886	0,0306543939561886		BAZ2A, UBTF	HYPER_DELTAQ_GENE_Body	1	618	Reactome	93	TCGA_BRCA
1124	94	R-HSA-75153	Apoptotic execution phase	2,50193567599762	10	0,00571428571428571	0,0323961724967773	0,0363932978804099	VIM	GSN, PLEC	HYPER_DELTAQ_GENE_Body	1	618	Reactome	94	TCGA_BRCA
1125	95	R-HSA-6785807	Interleukin-4 and Interleukin-13 signaling	1,72806368011847	10	0,00571428571428571	0,032782179323516	0,0406010434020447	IL6R, VIM	BCL2, BCL2L1, GATA3	HYPER_DELTAQ_GENE_Body	1	618	Reactome	95	TCGA_BRCA
1126	96	R-HSA-6807878	COPI-mediated anterograde transport	0,92440996864169	10	0,00571428571428571	0,0343479205626443	0,0343479205626443	DYNC1LI1	CAPZB	HYPER_DELTAQ_GENE_Body	1	618	Reactome	96	TCGA_BRCA
1127	97	R-HSA-9696264	RND3 GTPase cycle	2,74021526418787	10	0,00571428571428571	0,0344029878719379	0,0381756966678163	CKB	CPD, DST	HYPER_DELTAQ_GENE_Body	1	618	Reactome	97	TCGA_BRCA
1128	98	R-HSA-186712	Regulation of beta-cell development	2,74021526418787	1	0,00558659217877095	0,0344029878719379	0,0344029878719379	MAML2	PAX6, PDX1	HYPER_DELTAQ_GENE_Body	1	618	Reactome	98	TCGA_BRCA
1129	99	R-HSA-422356	Regulation of insulin secretion	2,45916754478398	1	0,00574712643678161	0,034985014911571	0,034985014911571	GNAI1, PLCB1	CACNA1D, GNAI2, GNB2	HYPER_DELTAQ_GENE_Body	1	618	Reactome	99	TCGA_BRCA
1130	100	R-HSA-4755510	SUMOylation of immune response proteins	3,48754669987547	10	0,00571428571428571	0,0364615412842157	0,0364615412842157		NFKB2	HYPER_DELTAQ_GENE_Body	1	618	Reactome	100	TCGA_BRCA
1131	101	R-HSA-111885	Opioid Signalling	3,01731568416192	9	0,00571428571428571	0,0368941455322633	0,0368941455322633	CAMK2D, GNAI1, PLCB1	ADCY1, GNAI2, GNB2, NBEA	HYPER_DELTAQ_GENE_Body	1	618	Reactome	101	TCGA_BRCA
1132	102	R-HSA-5688426	Deubiquitination	0,764203460132074	5	0,00571428571428571	0,0400364875562591	0,0400364875562591	MAT2B, TGFBR1, TGFBR2, UCHL1	GATA3	HYPER_DELTAQ_GENE_Body	1	618	Reactome	102	TCGA_BRCA
1133	103	R-HSA-382556	ABC-family proteins mediated transport	1,5044319097502	1	0,00578034682080925	0,0403050372626611	0,0403050372626611	ABCC4, ABCD3, APOA1	ABCC2	HYPER_DELTAQ_GENE_Body	1	618	Reactome	103	TCGA_BRCA
1134	104	R-HSA-5683057	MAPK family signaling cascades	1,90033504389499	10	0,00571428571428571	0,0435035492596886	0,0435035492596886	CAMK2D, CDC14B, DLG3, DUSP6, FGF3, FGF9, IL6R, RASAL1, RASGRF1	ARTN, BCL2L1, DAB2IP, DUSP5, GFRA1, GRIN2B, RASGRP1	HYPER_DELTAQ_GENE_Body	1	618	Reactome	104	TCGA_BRCA
1135	105	R-HSA-6804116	TP53 Regulates Transcription of Genes Involved in G1 Cell Cycle Arrest	5,48043052837573	9	0,00571428571428571	0,0447945479763328	0,0447945479763328	CCNE1	ZNF385A	HYPER_DELTAQ_GENE_Body	1	618	Reactome	105	TCGA_BRCA
1136	106	R-HSA-170834	Signaling by TGF-beta Receptor Complex	2,08494639666468	10	0,00571428571428571	0,046217272395922	0,0467760320725792	TGFBR1, TGFBR2, WWTR1	NCOR2, PARD6A	HYPER_DELTAQ_GENE_Body	1	618	Reactome	106	TCGA_BRCA
1137	107	R-HSA-194315	Signaling by Rho GTPases	1,66582624154224	10	0,0365976122289582	3,91141567169867e-14	0,0136095877807062	AKAP13, ARHGEF15, FAM135A, MEN1, OBSCN, PPP1R12A, RHOH, WIPF3	ARFGAP3, ARHGAP29, B9D2, CENPM, CYFIP1, DDRGK1, HNRNPC, ITSN2, KIDINS220, LBR, MCF2L, NUP133, PIK3R2, PLEKHG4, PPP1CC, PPP1R14A, RALBP1, S100A9, SH3PXD2A, SRC, STEAP3, STK10, STOM, TJP2, YWHAQ	HYPO_DELTAQ_GENE_TSS1500	2	788	Reactome	1	TCGA_BRCA
1138	108	R-HSA-9716542	Signaling by Rho GTPases, Miro GTPases and RHOBTB3	1,72226798010081	10	0,0583095335237318	6,68066136135261e-14	0,00715696844791936	AKAP13, ARHGEF15, FAM135A, MEN1, OBSCN, PPP1R12A, RHOH, WIPF3	ARFGAP3, ARHGAP29, B9D2, CENPM, CYFIP1, DDRGK1, HNRNPC, ITSN2, KIDINS220, LBR, MCF2L, MFN2, NUP133, PIK3R2, PLEKHG4, PPP1CC, PPP1R14A, RALBP1, S100A9, SH3PXD2A, SRC, STEAP3, STK10, STOM, TJP2, VHL, YWHAQ	HYPO_DELTAQ_GENE_TSS1500	2	788	Reactome	2	TCGA_BRCA
1139	109	R-HSA-9012999	RHO GTPase cycle	1,68522401391566	10	0,0114636710024964	5,32491473003713e-12	0,0114771798419987	AKAP13, ARHGEF15, FAM135A, OBSCN, RHOH, WIPF3	ARFGAP3, ARHGAP29, CYFIP1, DDRGK1, HNRNPC, ITSN2, KIDINS220, LBR, MCF2L, PIK3R2, PLEKHG4, RALBP1, SH3PXD2A, SRC, STEAP3, STK10, STOM, TJP2	HYPO_DELTAQ_GENE_TSS1500	2	788	Reactome	3	TCGA_BRCA
1140	110	R-HSA-8980692	RHOA GTPase cycle	2,55076423874989	1	0,00581395348837209	8,44698864322743e-11	8,44698864322743e-11	AKAP13, ARHGEF15, OBSCN	ARHGAP29, DDRGK1, LBR, MCF2L, PIK3R2, PLEKHG4, STK10, STOM, TJP2	HYPO_DELTAQ_GENE_TSS1500	2	788	Reactome	4	TCGA_BRCA
1141	111	R-HSA-5693568	Resolution of D-loop Structures through Holliday Junction Intermediates	4,88232217573222	10	0,0411778954289076	1,51906914681269e-10	1,51906914681269e-10		ATM, BRCA1, BRCA2, DNA2, SPIDR	HYPO_DELTAQ_GENE_TSS1500	2	788	Reactome	5	TCGA_BRCA
1142	112	R-HSA-5693537	Resolution of D-Loop Structures	4,73437301889185	10	0,0411778954289076	1,85578679950951e-10	1,85578679950951e-10		ATM, BRCA1, BRCA2, DNA2, SPIDR	HYPO_DELTAQ_GENE_TSS1500	2	788	Reactome	6	TCGA_BRCA
1143	113	R-HSA-73894	DNA Repair	1,33915122534369	10	0,0176476694695318	4,62389746637474e-10	4,62389746637474e-10		ATM, BRCA1, BRCA2, BRE, DNA2, ERCC3, FANCA, INO80C, MGMT, SPIDR, SPRTN, SUMO3	HYPO_DELTAQ_GENE_TSS1500	2	788	Reactome	7	TCGA_BRCA
1144	114	R-HSA-3108232	SUMO E3 ligases SUMOylate target proteins	1,7147668129401	10	0,0764732343679712	4,95395176320792e-10	6,46142846338898e-10		BRCA1, HNRNPC, NUP133, SUMO3, SUZ12, THRB, TOP1, TRIM27, VHL	HYPO_DELTAQ_GENE_TSS1500	2	788	Reactome	8	TCGA_BRCA
1145	115	R-HSA-2990846	SUMOylation	1,65424563130692	10	0,0764732343679712	7,11341487682358e-10	9,27574226743097e-10		BRCA1, HNRNPC, NUP133, SUMO3, SUZ12, THRB, TOP1, TRIM27, VHL	HYPO_DELTAQ_GENE_TSS1500	2	788	Reactome	9	TCGA_BRCA
1146	116	R-HSA-5693567	HDR through Homologous Recombination (HRR) or Single Strand Annealing (SSA)	1,95292887029289	10	0,0176476694695318	1,04262095351789e-09	1,04262095351789e-09		ATM, BRCA1, BRCA2, BRE, DNA2, SPIDR	HYPO_DELTAQ_GENE_TSS1500	2	788	Reactome	10	TCGA_BRCA
1147	117	R-HSA-5693538	Homology Directed Repair	1,83805070145213	10	0,0172465060957478	1,61120734032628e-09	1,61120734032628e-09		ATM, BRCA1, BRCA2, BRE, DNA2, SPIDR	HYPO_DELTAQ_GENE_TSS1500	2	788	Reactome	11	TCGA_BRCA
1148	118	R-HSA-5693532	DNA Double-Strand Break Repair	1,42031190566755	10	0,0117651129796879	1,01500386396018e-08	1,01500386396018e-08		ATM, BRCA1, BRCA2, BRE, DNA2, SPIDR	HYPO_DELTAQ_GENE_TSS1500	2	788	Reactome	12	TCGA_BRCA
1149	119	R-HSA-9704331	Defective HDR through Homologous Recombination Repair (HRR) due to PALB2 loss of BRCA1 binding function	5,20781032078103	10	0,0411778954289076	1,23102865469971e-08	1,23102865469971e-08		ATM, BRCA1, BRCA2, DNA2	HYPO_DELTAQ_GENE_TSS1500	2	788	Reactome	13	TCGA_BRCA
1150	120	R-HSA-9704646	Defective HDR through Homologous Recombination Repair (HRR) due to PALB2 loss of BRCA2/RAD51/RAD51C binding function	5,20781032078103	10	0,0411778954289076	1,23102865469971e-08	1,23102865469971e-08		ATM, BRCA1, BRCA2, DNA2	HYPO_DELTAQ_GENE_TSS1500	2	788	Reactome	14	TCGA_BRCA
1151	121	R-HSA-9701192	Defective homologous recombination repair (HRR) due to BRCA1 loss of function	5,20781032078103	10	0,0411778954289076	1,23102865469971e-08	1,23102865469971e-08		ATM, BRCA1, BRCA2, DNA2	HYPO_DELTAQ_GENE_TSS1500	2	788	Reactome	15	TCGA_BRCA
1152	122	R-HSA-9701193	Defective homologous recombination repair (HRR) due to PALB2 loss of function	5,20781032078103	10	0,0411778954289076	1,23102865469971e-08	1,23102865469971e-08		ATM, BRCA1, BRCA2, DNA2	HYPO_DELTAQ_GENE_TSS1500	2	788	Reactome	16	TCGA_BRCA
1153	123	R-HSA-9709603	Impaired BRCA2 binding to PALB2	5,20781032078103	10	0,0411778954289076	1,23102865469971e-08	1,23102865469971e-08		ATM, BRCA1, BRCA2, DNA2	HYPO_DELTAQ_GENE_TSS1500	2	788	Reactome	17	TCGA_BRCA
1154	124	R-HSA-5685942	HDR through Homologous Recombination (HRR)	2,36718650944592	10	0,0178577755731141	1,4994541236142e-08	1,4994541236142e-08		ATM, BRCA1, BRCA2, DNA2, SPIDR	HYPO_DELTAQ_GENE_TSS1500	2	788	Reactome	18	TCGA_BRCA
1155	125	R-HSA-5693554	Resolution of D-loop Structures through Synthesis-Dependent Strand Annealing (SDSA)	4,8072095268748	10	0,0411778954289076	1,9033200881241e-08	1,9033200881241e-08		ATM, BRCA1, BRCA2, DNA2	HYPO_DELTAQ_GENE_TSS1500	2	788	Reactome	19	TCGA_BRCA
1156	126	R-HSA-9709570	Impaired BRCA2 binding to RAD51	3,67610140290426	10	0,0411778954289076	8,02011704220893e-08	8,02011704220893e-08		ATM, BRCA1, BRCA2, DNA2	HYPO_DELTAQ_GENE_TSS1500	2	788	Reactome	20	TCGA_BRCA
1157	127	R-HSA-72203	Processing of Capped Intron-Containing Pre-mRNA	0,892767483562463	1	0,00564971751412429	9,55684582227846e-08	9,55684582227846e-08		DHX15, HNRNPC, NUP133, PRPF3, SDE2, SRRM2, U2AF2, ZMAT2	HYPO_DELTAQ_GENE_TSS1500	2	788	Reactome	21	TCGA_BRCA
1158	128	R-HSA-5693616	Presynaptic phase of homologous DNA pairing and strand exchange	3,20480635124987	10	0,0352953389390636	1,65548064486053e-07	1,65548064486053e-07		ATM, BRCA1, BRCA2, DNA2	HYPO_DELTAQ_GENE_TSS1500	2	788	Reactome	22	TCGA_BRCA
1159	129	R-HSA-9701190	Defective homologous recombination repair (HRR) due to BRCA2 loss of function	3,12468619246862	10	0,0352953389390636	1,89106206014017e-07	1,89106206014017e-07		ATM, BRCA1, BRCA2, DNA2	HYPO_DELTAQ_GENE_TSS1500	2	788	Reactome	23	TCGA_BRCA
1160	130	R-HSA-9675136	Diseases of DNA Double-Strand Break Repair	3,12468619246862	10	0,0352953389390636	1,89106206014017e-07	1,89106206014017e-07		ATM, BRCA1, BRCA2, DNA2	HYPO_DELTAQ_GENE_TSS1500	2	788	Reactome	24	TCGA_BRCA
1161	131	R-HSA-156842	Eukaryotic Translation Elongation	1,97348601629597	10	0,0294127824492197	2,06144345023809e-07	0,000121187218249501	RPL5	EEF1A2, RPL22L1, RPL23, RPL26, RPS3A	HYPO_DELTAQ_GENE_TSS1500	2	788	Reactome	25	TCGA_BRCA
1162	132	R-HSA-5693579	Homologous DNA Pairing and Strand Exchange	2,97589161187488	10	0,0352953389390636	2,44238510437638e-07	2,44238510437638e-07		ATM, BRCA1, BRCA2, DNA2	HYPO_DELTAQ_GENE_TSS1500	2	788	Reactome	26	TCGA_BRCA
1163	133	R-HSA-1280215	Cytokine Signaling in Immune system	1,18492313478445	10	0,0177514792899408	4,06825740939166e-07	6,50890782322876e-07	AKT1, ANXA1, CD40, IL1R2, LBP, LTB, MX2, SIGIRR, STAT4, TNF	B2M, CHUK, EIF2AK2, GAB2, IFI27, IL17RA, IRAK3, IRF7, ITGB2, NUP133, PIK3R2, PSMB6, SMAD3, SOCS5, SRC, TRIM14, TXLNA	HYPO_DELTAQ_GENE_TSS1500	2	788	Reactome	27	TCGA_BRCA
1164	134	R-HSA-72163	mRNA Splicing - Major Pathway	1,08819917150648	10	0,00595259185770471	4,74586410498952e-07	0,0351750748989652		DHX15, HNRNPC, PRPF3, SDE2, SRRM2, U2AF2, ZMAT2	HYPO_DELTAQ_GENE_TSS1500	2	788	Reactome	28	TCGA_BRCA
1165	135	R-HSA-2262752	Cellular responses to stress	1,28898861424737	10	0,0521954007530931	5,58789921658594e-07	1,67557584412788e-06	AKT1, APOA1, HIF3A, RPL5	ATM, BRCA1, EIF2AK1, EIF2AK4, EPAS1, ETS2, EXOSC2, GFPT1, ITFG2, LAMTOR4, LRPPRC, MAFG, MIOS, NFYB, NUP133, PREB, PSMB6, RPL22L1, RPL23, RPL26, RPS3A, SUZ12, TCIRG1, VHL, ZBTB17	HYPO_DELTAQ_GENE_TSS1500	2	788	Reactome	29	TCGA_BRCA
1166	136	R-HSA-1799339	SRP-dependent cotranslational protein targeting to membrane	1,95292887029289	10	0,0178577755731141	5,62663661615125e-07	4,64067469888928e-06	RPL5	RPL22L1, RPL23, RPL26, RPN1, RPS3A, SRP19	HYPO_DELTAQ_GENE_TSS1500	2	788	Reactome	30	TCGA_BRCA
1167	137	R-HSA-9675135	Diseases of DNA repair	2,4997489539749	10	0,0352953389390636	6,05973122571797e-07	6,05973122571797e-07		ATM, BRCA1, BRCA2, DNA2	HYPO_DELTAQ_GENE_TSS1500	2	788	Reactome	31	TCGA_BRCA
1168	138	R-HSA-72172	mRNA Splicing	1,03173600694719	10	0,00595259185770471	6,89059419470821e-07	0,0433418266538198		DHX15, HNRNPC, PRPF3, SDE2, SRRM2, U2AF2, ZMAT2	HYPO_DELTAQ_GENE_TSS1500	2	788	Reactome	32	TCGA_BRCA
1169	139	R-HSA-8953897	Cellular responses to stimuli	1,26558518968701	10	0,0521954007530931	7,09189762073888e-07	2,12186711932792e-06	AKT1, APOA1, HIF3A, RPL5	ATM, BRCA1, EIF2AK1, EIF2AK4, EPAS1, ETS2, EXOSC2, GFPT1, ITFG2, LAMTOR4, LRPPRC, MAFG, MIOS, NFYB, NUP133, PREB, PSMB6, RPL22L1, RPL23, RPL26, RPS3A, SUZ12, TCIRG1, VHL, ZBTB17	HYPO_DELTAQ_GENE_TSS1500	2	788	Reactome	33	TCGA_BRCA
1170	140	R-HSA-380259	Loss of Nlp from mitotic centrosomes	1,83805070145213	10	0,0176476694695318	2,13950954834851e-06	0,00022039865819518	CEP164	CEP63, HAUS4, HAUS6	HYPO_DELTAQ_GENE_TSS1500	2	788	Reactome	34	TCGA_BRCA
1171	141	R-HSA-380284	Loss of proteins required for interphase microtubule organization from the centrosome	1,83805070145213	10	0,0176476694695318	2,13950954834851e-06	0,00022039865819518	CEP164	CEP63, HAUS4, HAUS6	HYPO_DELTAQ_GENE_TSS1500	2	788	Reactome	35	TCGA_BRCA
1172	142	R-HSA-8854518	AURKA Activation by TPX2	1,76038658730626	10	0,0176476694695318	2,66869961563997e-06	0,000262617179658868	CEP164	CEP63, HAUS4, HAUS6	HYPO_DELTAQ_GENE_TSS1500	2	788	Reactome	36	TCGA_BRCA
1173	143	R-HSA-72766	Translation	1,82463427297438	10	0,0177514792899408	2,70242314778389e-06	3,27872467182978e-05	RPL5	EEF1A2, EIF2B3, MRPL35, MRPL43, MRPS14, MRPS16, MRPS17, MRPS22, PTCD3, RPL22L1, RPL23, RPL26, RPN1, RPS3A, SRP19	HYPO_DELTAQ_GENE_TSS1500	2	788	Reactome	37	TCGA_BRCA
1174	144	R-HSA-9013148	CDC42 GTPase cycle	2,43482040971581	6	0,00588255648984394	2,8974485047604e-06	0,012497045244519	ARHGEF15, WIPF3	ARFGAP3, ARHGAP29, LBR, MCF2L, PIK3R2, PLEKHG4, RALBP1, SH3PXD2A, STEAP3, STOM	HYPO_DELTAQ_GENE_TSS1500	2	788	Reactome	38	TCGA_BRCA
1175	145	R-HSA-380320	Recruitment of NuMA to mitotic centrosomes	1,58211959112335	10	0,0176476694695318	4,60302737557349e-06	0,000404709501875702	CEP164	CEP63, HAUS4, HAUS6	HYPO_DELTAQ_GENE_TSS1500	2	788	Reactome	39	TCGA_BRCA
1176	146	R-HSA-8953854	Metabolism of RNA	1,10804474910235	10	0,0178628389154705	4,70385416712433e-06	0,000231311124534615	AKT1, RPL5	DDX1, DHX15, ERCC3, EXOSC2, HNRNPC, IGF2BP2, NT5C3B, NUP133, PAIP1, PHAX, PRPF3, PSMB6, RPL22L1, RPL23, RPL26, RPS3A, SDE2, SET, SRRM2, TRMT11, U2AF2, ZCCHC11, ZMAT2	HYPO_DELTAQ_GENE_TSS1500	2	788	Reactome	40	TCGA_BRCA
1177	147	R-HSA-380287	Centrosome maturation	1,56234309623431	10	0,0176476694695318	4,90769971897787e-06	0,000425827162631545	CEP164	CEP63, HAUS4, HAUS6	HYPO_DELTAQ_GENE_TSS1500	2	788	Reactome	41	TCGA_BRCA
1178	148	R-HSA-380270	Recruitment of mitotic centrosome proteins and complexes	1,56234309623431	10	0,0176476694695318	4,90769971897787e-06	0,000425827162631545	CEP164	CEP63, HAUS4, HAUS6	HYPO_DELTAQ_GENE_TSS1500	2	788	Reactome	42	TCGA_BRCA
1179	149	R-HSA-9013106	RHOC GTPase cycle	2,6405798809594	1	0,00581395348837209	5,24609913092975e-06	5,24609913092975e-06	AKAP13	LBR, MCF2L, STK10, STOM, TJP2	HYPO_DELTAQ_GENE_TSS1500	2	788	Reactome	43	TCGA_BRCA
1180	150	R-HSA-2565942	Regulation of PLK1 Activity at G2/M Transition	1,8166780188771	10	0,0176476694695318	7,09062786776209e-06	0,000570278534937048	CEP164, PPP1R12A	CEP63, HAUS4, HAUS6	HYPO_DELTAQ_GENE_TSS1500	2	788	Reactome	44	TCGA_BRCA
1181	151	R-HSA-912446	Meiotic recombination	3,47187354718735	10	0,0352953389390636	8,1139378693816e-06	8,1139378693816e-06		ATM, BRCA1, BRCA2	HYPO_DELTAQ_GENE_TSS1500	2	788	Reactome	45	TCGA_BRCA
1182	152	R-HSA-5620912	Anchoring of the basal body to the plasma membrane	2,3024003523453	10	0,0118343195266272	1,1749260469726e-05	0,000851640363732054	CEP164	B9D2, CEP63, HAUS4, HAUS6, TCTN3, TMEM216	HYPO_DELTAQ_GENE_TSS1500	2	788	Reactome	46	TCGA_BRCA
1183	153	R-HSA-1640170	Cell Cycle	1,35855921411679	10	0,0529430084085954	1,31818094540614e-05	0,00047556326561522	AKT1, CEP164, PPP1R12A	ATM, B9D2, BRCA1, BRCA2, BRE, CCND3, CENPM, CEP63, DNA2, GORASP2, HAUS4, HAUS6, LBR, MCM5, MCM8, NUP133, PIF1, PPP1CC, PSMB6, SET, SMC2, SRC, SYNE2, YWHAQ	HYPO_DELTAQ_GENE_TSS1500	2	788	Reactome	47	TCGA_BRCA
1184	154	R-HSA-8951664	Neddylation	1,80766969812234	10	0,0297629592885235	1,39339134247741e-05	0,000357082441237106	HIF3A	BRCA1, COMMD5, DCAF4, EPAS1, FBXW5, LRR1, NUB1, PSMB6, PUM2, SOCS5, VHL, WSB1, ZBTB16	HYPO_DELTAQ_GENE_TSS1500	2	788	Reactome	48	TCGA_BRCA
1185	155	R-HSA-156902	Peptide chain elongation	1,73593677359368	10	0,0177514792899408	1,66785012333215e-05	9,22838284632439e-05	RPL5	RPL22L1, RPL23, RPL26, RPS3A	HYPO_DELTAQ_GENE_TSS1500	2	788	Reactome	49	TCGA_BRCA
1186	156	R-HSA-192823	Viral mRNA Translation	1,71686054531243	10	0,0177514792899408	1,76389711539e-05	9,7572773630175e-05	RPL5	RPL22L1, RPL23, RPL26, RPS3A	HYPO_DELTAQ_GENE_TSS1500	2	788	Reactome	50	TCGA_BRCA
1187	157	R-HSA-2408557	Selenocysteine synthesis	2,35191433841724	10	0,0177514792899408	1,96919470988781e-05	0,000108872375339149	EEFSEC, RPL5	PSTK, RPL22L1, RPL23, RPL26, RPS3A	HYPO_DELTAQ_GENE_TSS1500	2	788	Reactome	51	TCGA_BRCA
1188	158	R-HSA-72764	Eukaryotic Translation Termination	1,66206712365352	10	0,0177514792899408	2,0787381145382e-05	0,000114898837764977	RPL5	RPL22L1, RPL23, RPL26, RPS3A	HYPO_DELTAQ_GENE_TSS1500	2	788	Reactome	52	TCGA_BRCA
1189	159	R-HSA-975956	Nonsense Mediated Decay (NMD) independent of the Exon Junction Complex (EJC)	1,62744072524407	10	0,0177514792899408	2,31236955832709e-05	0,000127745831465135	RPL5	RPL22L1, RPL23, RPL26, RPS3A	HYPO_DELTAQ_GENE_TSS1500	2	788	Reactome	53	TCGA_BRCA
1190	160	R-HSA-5685938	HDR through Single Strand Annealing (SSA)	2,53352934524483	10	0,0117651129796879	3,03823604397726e-05	3,03823604397726e-05		ATM, BRCA1, DNA2	HYPO_DELTAQ_GENE_TSS1500	2	788	Reactome	54	TCGA_BRCA
1191	161	R-HSA-72689	Formation of a pool of free 40S subunits	1,53170891787677	10	0,0177514792899408	3,14113099598336e-05	0,000173259259818268	RPL5	RPL22L1, RPL23, RPL26, RPS3A	HYPO_DELTAQ_GENE_TSS1500	2	788	Reactome	55	TCGA_BRCA
1192	162	R-HSA-9633012	Response of EIF2AK4 (GCN2) to amino acid deficiency	1,83805070145213	10	0,0177514792899408	3,14113099598336e-05	0,000173259259818268	RPL5	EIF2AK4, RPL22L1, RPL23, RPL26, RPS3A	HYPO_DELTAQ_GENE_TSS1500	2	788	Reactome	56	TCGA_BRCA
1193	163	R-HSA-2408522	Selenoamino acid metabolism	2,29334766419715	10	0,0178577755731141	4,3898015613272e-05	0,000241692418107801	EEFSEC, RPL5	PAPSS1, PSTK, RPL22L1, RPL23, RPL26, RPS3A	HYPO_DELTAQ_GENE_TSS1500	2	788	Reactome	57	TCGA_BRCA
1194	164	R-HSA-156827	L13a-mediated translational silencing of Ceruloplasmin expression	1,39494919306635	10	0,0177514792899408	5,03291018705983e-05	0,000276883945850902	RPL5	RPL22L1, RPL23, RPL26, RPS3A	HYPO_DELTAQ_GENE_TSS1500	2	788	Reactome	58	TCGA_BRCA
1195	165	R-HSA-72706	GTP hydrolysis and joining of the 60S ribosomal subunit	1,38260450994187	10	0,0177514792899408	5,26316566619279e-05	0,000289475927636069	RPL5	RPL22L1, RPL23, RPL26, RPS3A	HYPO_DELTAQ_GENE_TSS1500	2	788	Reactome	59	TCGA_BRCA
1196	166	R-HSA-975957	Nonsense Mediated Decay (NMD) enhanced by the Exon Junction Complex (EJC)	1,34684749675372	10	0,0177514792899408	6,00461329528866e-05	0,000329997701327681	RPL5	RPL22L1, RPL23, RPL26, RPS3A	HYPO_DELTAQ_GENE_TSS1500	2	788	Reactome	60	TCGA_BRCA
1197	167	R-HSA-927802	Nonsense-Mediated Decay (NMD)	1,34684749675372	10	0,0177514792899408	6,00461329528866e-05	0,000329997701327681	RPL5	RPL22L1, RPL23, RPL26, RPS3A	HYPO_DELTAQ_GENE_TSS1500	2	788	Reactome	61	TCGA_BRCA
1198	168	R-HSA-72737	Cap-dependent Translation Initiation	1,56234309623431	10	0,0177514792899408	7,11991049696419e-05	0,000390883809450352	RPL5	EIF2B3, RPL22L1, RPL23, RPL26, RPS3A	HYPO_DELTAQ_GENE_TSS1500	2	788	Reactome	62	TCGA_BRCA
1199	169	R-HSA-72613	Eukaryotic Translation Initiation	1,56234309623431	10	0,0177514792899408	7,11991049696419e-05	0,000390883809450352	RPL5	EIF2B3, RPL22L1, RPL23, RPL26, RPS3A	HYPO_DELTAQ_GENE_TSS1500	2	788	Reactome	63	TCGA_BRCA
1200	170	R-HSA-9694516	SARS-CoV-2 Infection	1,47789211805948	10	0,0287394291754757	7,43484402731827e-05	9,80152594974509e-05	AKT1, ST6GAL1	B2M, CHUK, GANAB, IL17RA, IRF7, MGAT4B, NUP133, PARP9, RPN1, RPS3A, VHL, YWHAQ	HYPO_DELTAQ_GENE_TSS1500	2	788	Reactome	64	TCGA_BRCA
1201	171	R-HSA-69481	G2/M Checkpoints	1,89374920755674	10	0,0181925098313058	8,5018728624011e-05	8,5018728624011e-05		ATM, BRCA1, BRE, DNA2, MCM5, MCM8, PSMB6, YWHAQ	HYPO_DELTAQ_GENE_TSS1500	2	788	Reactome	65	TCGA_BRCA
1202	172	R-HSA-5663202	Diseases of signal transduction by growth factor receptors and second messengers	1,03173600694719	10	0,0177514792899408	0,000122760226326362	0,000250482701582331	AKT1, AXIN1, BCL2A1	CHUK, GAB2, KAT2A, PAPSS1, PIK3R2, PPP1CC, PSMB6, RAP1A, SMAD3, SRC, TRIP11	HYPO_DELTAQ_GENE_TSS1500	2	788	Reactome	66	TCGA_BRCA
1203	173	R-HSA-168273	Influenza Viral RNA Transcription and Replication	1,3785380260891	10	0,0177514792899408	0,000133349982981867	0,000729046495785622	RPL5	NUP133, RPL22L1, RPL23, RPL26, RPS3A	HYPO_DELTAQ_GENE_TSS1500	2	788	Reactome	67	TCGA_BRCA
1204	174	R-HSA-5688426	Deubiquitination	1,12040540765807	10	0,00591715976331361	0,000140816367233286	0,000140816367233286	AXIN1	BRCA1, BRE, FAM175B, INO80C, KAT2A, OTUB1, PSMB6, SMAD3	HYPO_DELTAQ_GENE_TSS1500	2	788	Reactome	68	TCGA_BRCA
1205	175	R-HSA-9013026	RHOB GTPase cycle	2,71711842823358	5	0,00591715976331361	0,000158649809785276	0,0111069688189417	AKAP13	MCF2L, PIK3R2, STK10, STOM, TJP2	HYPO_DELTAQ_GENE_TSS1500	2	788	Reactome	69	TCGA_BRCA
1206	176	R-HSA-9705683	SARS-CoV-2-host interactions	1,26249947170449	10	0,0118343195266272	0,000179659121988014	0,000226981134500661	AKT1	B2M, CHUK, IL17RA, IRF7, NUP133, RPS3A, YWHAQ	HYPO_DELTAQ_GENE_TSS1500	2	788	Reactome	70	TCGA_BRCA
1207	177	R-HSA-1500620	Meiosis	2,11843131692788	10	0,0351933397550571	0,000207076775662713	0,000207076775662713		ATM, BRCA1, BRCA2, SYNE2	HYPO_DELTAQ_GENE_TSS1500	2	788	Reactome	71	TCGA_BRCA
1208	178	R-HSA-176974	Unwinding of DNA	5,20781032078103	10	0,00591715976331361	0,000213569537501616	0,000288332327325414		MCM5, MCM8	HYPO_DELTAQ_GENE_TSS1500	2	788	Reactome	72	TCGA_BRCA
1209	179	R-HSA-69473	G2/M DNA damage checkpoint	2,60390516039052	10	0,0117651129796879	0,000221756940705735	0,000221756940705735		ATM, BRCA1, BRE, DNA2, YWHAQ	HYPO_DELTAQ_GENE_TSS1500	2	788	Reactome	73	TCGA_BRCA
1210	180	R-HSA-5689901	Metalloprotease DUBs	4,68702928870293	1	0,00606060606060606	0,000245292040446293	0,000245292040446293		BRCA1, BRE, FAM175B	HYPO_DELTAQ_GENE_TSS1500	2	788	Reactome	74	TCGA_BRCA
1211	181	R-HSA-9711097	Cellular response to starvation	2,01592657578621	10	0,0236686390532544	0,000256236668678652	0,00139396906591423	RPL5	EIF2AK4, ITFG2, LAMTOR4, MIOS, RPL22L1, RPL23, RPL26, RPS3A, TCIRG1	HYPO_DELTAQ_GENE_TSS1500	2	788	Reactome	75	TCGA_BRCA
1212	182	R-HSA-168255	Influenza Infection	1,40210277867182	10	0,0177514792899408	0,000264582963747476	0,00143899920943418	RPL5	EIF2AK2, NUP133, RPL22L1, RPL23, RPL26, RPS3A	HYPO_DELTAQ_GENE_TSS1500	2	788	Reactome	76	TCGA_BRCA
1213	183	R-HSA-5693607	Processing of DNA double-strand break ends	1,98392774124992	10	0,0117651129796879	0,000270478174057159	0,000270478174057159		ATM, BRCA1, BRE, DNA2	HYPO_DELTAQ_GENE_TSS1500	2	788	Reactome	77	TCGA_BRCA
1214	184	R-HSA-5617833	Cilium Assembly	1,93098584927836	10	0,0176476694695318	0,000274909646721398	0,0104372735756507	CEP164	B9D2, CCT4, CEP63, HAUS4, HAUS6, KIF3C, MKKS, TCTN3, TMEM216, TRIP11	HYPO_DELTAQ_GENE_TSS1500	2	788	Reactome	78	TCGA_BRCA
1215	185	R-HSA-69275	G2/M Transition	1,03580757761391	10	0,0118343195266272	0,000298751262891593	0,0111508205298817	CEP164, PPP1R12A	CEP63, HAUS4, HAUS6, PSMB6	HYPO_DELTAQ_GENE_TSS1500	2	788	Reactome	79	TCGA_BRCA
1216	186	R-HSA-453274	Mitotic G2-G2/M phases	1,02448727621922	10	0,0118343195266272	0,000315536315660947	0,0116461578814848	CEP164, PPP1R12A	CEP63, HAUS4, HAUS6, PSMB6	HYPO_DELTAQ_GENE_TSS1500	2	788	Reactome	80	TCGA_BRCA
1217	187	R-HSA-68877	Mitotic Prometaphase	1,53673091432883	10	0,0118343195266272	0,000315536315660947	0,0116461578814848	CEP164	B9D2, CENPM, CEP63, HAUS4, HAUS6, NUP133, PPP1CC, SMC2	HYPO_DELTAQ_GENE_TSS1500	2	788	Reactome	81	TCGA_BRCA
1218	188	R-HSA-73887	Death Receptor Signaling	1,83805070145213	10	0,00591715976331361	0,000318467691596479	0,000415691506819509	AKAP13, ARHGEF15, OBSCN, TNF	CASP2, CHUK, MCF2L, TNFRSF10A, ULK1	HYPO_DELTAQ_GENE_TSS1500	2	788	Reactome	82	TCGA_BRCA
1219	189	R-HSA-9010553	Regulation of expression of SLITs and ROBOs	1,10935604466341	10	0,0236686390532544	0,000394096118758135	0,00213613908081465	RPL5	PSMB6, RPL22L1, RPL23, RPL26, RPS3A	HYPO_DELTAQ_GENE_TSS1500	2	788	Reactome	83	TCGA_BRCA
1220	190	R-HSA-199991	Membrane Trafficking	1,38532885380382	10	0,0119051837154094	0,000416756173367417	0,00939790736289914	AKT1, ALPP, BNIP1	ACBD3, AP2S1, ARFGAP3, BLOC1S1, CD59, COG2, COG8, FCHO1, ITSN2, KIF16B, KIF3C, PREB, RAB13, RAB32, SRC, ST5, SYT2, TBC1D15, TRAPPC12, TRAPPC6B, TRIP11, ULK1, USP6NL, YWHAQ	HYPO_DELTAQ_GENE_TSS1500	2	788	Reactome	84	TCGA_BRCA
1221	191	R-HSA-1234176	Oxygen-dependent proline hydroxylation of Hypoxia-inducible Factor Alpha	1,98392774124992	10	0,00591715976331361	0,000426455548681979	0,000641155978843294	HIF3A	EPAS1, PSMB6, VHL	HYPO_DELTAQ_GENE_TSS1500	2	788	Reactome	85	TCGA_BRCA
1222	192	R-HSA-6796648	TP53 Regulates Transcription of DNA Repair Genes	2,15495599480594	10	0,0117651129796879	0,000458143082434161	0,000458143082434161		ATM, BRCA1, CDK12, ERCC3	HYPO_DELTAQ_GENE_TSS1500	2	788	Reactome	86	TCGA_BRCA
1223	193	R-HSA-6791226	Major pathway of rRNA processing in the nucleolus and cytosol	1,03580757761391	10	0,0177514792899408	0,000554075797860402	0,00299390786952415	RPL5	EXOSC2, RPL22L1, RPL23, RPL26, RPS3A	HYPO_DELTAQ_GENE_TSS1500	2	788	Reactome	87	TCGA_BRCA
1224	194	R-HSA-9614085	FOXO-mediated transcription	1,89374920755674	10	0,0172436575052854	0,000634894355147517	0,0011197520622241	AKT1	NFYB, SMAD3, YWHAQ	HYPO_DELTAQ_GENE_TSS1500	2	788	Reactome	88	TCGA_BRCA
1225	195	R-HSA-170834	Signaling by TGF-beta Receptor Complex	2,03783882117519	10	0,00591715976331361	0,000659298227563152	0,00126599381982463	MEN1	LTBP4, PMEPA1, PPP1CC, SMAD3, STRAP	HYPO_DELTAQ_GENE_TSS1500	2	788	Reactome	89	TCGA_BRCA
1226	196	R-HSA-8868773	rRNA processing in the nucleus and cytosol	0,981576814388048	10	0,0177514792899408	0,000723349021443767	0,00389839103595564	RPL5	EXOSC2, RPL22L1, RPL23, RPL26, RPS3A	HYPO_DELTAQ_GENE_TSS1500	2	788	Reactome	90	TCGA_BRCA
1227	197	R-HSA-1234174	Cellular response to hypoxia	1,73593677359368	10	0,00591715976331361	0,000732761099057279	0,00110096425570346	HIF3A	EPAS1, PSMB6, VHL	HYPO_DELTAQ_GENE_TSS1500	2	788	Reactome	91	TCGA_BRCA
1228	198	R-HSA-1474165	Reproduction	1,92881863732631	10	0,0117651129796879	0,000748689403376674	0,000748689403376674		ATM, BRCA1, BRCA2, SPAM1, SYNE2	HYPO_DELTAQ_GENE_TSS1500	2	788	Reactome	92	TCGA_BRCA
1229	199	R-HSA-72312	rRNA processing	0,946874603778369	10	0,0177514792899408	0,000864435705137686	0,00465026799320286	RPL5	EXOSC2, RPL22L1, RPL23, RPL26, RPS3A	HYPO_DELTAQ_GENE_TSS1500	2	788	Reactome	93	TCGA_BRCA
1230	200	R-HSA-69278	Cell Cycle, Mitotic	1,27278459978355	10	0,0120486300127019	0,00093502091757782	0,0284208510337709	AKT1, CEP164, PPP1R12A	B9D2, CCND3, CENPM, CEP63, DNA2, GORASP2, HAUS4, HAUS6, LBR, MCM5, MCM8, NUP133, PPP1CC, PSMB6, SET, SMC2, SRC	HYPO_DELTAQ_GENE_TSS1500	2	788	Reactome	94	TCGA_BRCA
1231	201	R-HSA-5653656	Vesicle-mediated transport	1,3170915636859	10	0,0116619067047464	0,00094918212660126	0,0208104172529603	AKT1, ALPP, APOA1, BNIP1	ACBD3, AP2S1, ARFGAP3, BLOC1S1, CD59, COG2, COG8, FCHO1, HP, ITSN2, KIF16B, KIF3C, PREB, RAB13, RAB32, SRC, ST5, SYT2, TBC1D15, TRAPPC12, TRAPPC6B, TRIP11, ULK1, USP6NL, YWHAQ	HYPO_DELTAQ_GENE_TSS1500	2	788	Reactome	95	TCGA_BRCA
1232	202	R-HSA-5668541	TNFR2 non-canonical NF-kB pathway	1,59422764921868	10	0,0118343195266272	0,000965088550904953	0,000965088550904953	CD40, LTB, TNF	CHUK, PSMB6	HYPO_DELTAQ_GENE_TSS1500	2	788	Reactome	96	TCGA_BRCA
1233	203	R-HSA-1638074	Keratan sulfate/keratin metabolism	3,78749841511348	6	0,00588255648984394	0,000977116463291847	0,00106690515711216	B3GNT2	CHST2, CHST6, HEXB	HYPO_DELTAQ_GENE_TSS1500	2	788	Reactome	97	TCGA_BRCA
1234	204	R-HSA-3232142	SUMOylation of ubiquitinylation proteins	2,53352934524483	10	0,00602431500635093	0,000978599680850947	0,00108033599959533		NUP133, TRIM27, VHL	HYPO_DELTAQ_GENE_TSS1500	2	788	Reactome	98	TCGA_BRCA
1235	205	R-HSA-166016	Toll Like Receptor 4 (TLR4) Cascade	1,74807619159084	10	0,00591715976331361	0,00114200575430678	0,00138314746774042	LBP, SIGIRR	CD180, CHUK, IRAK3, IRF7, ITGB2, S100A9	HYPO_DELTAQ_GENE_TSS1500	2	788	Reactome	99	TCGA_BRCA
1236	206	R-HSA-1433557	Signaling by SCF-KIT	2,18001362265252	6	0,00586555662584285	0,00118973650614631	0,001477550157784		GAB2, PIK3R2, SRC	HYPO_DELTAQ_GENE_TSS1500	2	788	Reactome	100	TCGA_BRCA
1237	207	R-HSA-5674400	Constitutive Signaling by AKT1 E17K in Cancer	2,4036047634374	10	0,0118343195266272	0,00123381370937621	0,00123381370937621	AKT1	CHUK	HYPO_DELTAQ_GENE_TSS1500	2	788	Reactome	101	TCGA_BRCA
1238	208	R-HSA-376176	Signaling by ROBO receptors	1,02209361435889	10	0,0236686390532544	0,00126912025692817	0,00679887895263299	RPL5	PSMB6, RPL22L1, RPL23, RPL26, RPS3A, SRC	HYPO_DELTAQ_GENE_TSS1500	2	788	Reactome	102	TCGA_BRCA
1239	209	R-HSA-9679506	SARS-CoV Infections	1,17261954242752	10	0,0118343195266272	0,00132403964918239	0,00173477998618298	AKT1, ATP1A4, ST6GAL1	AP2S1, B2M, CHUK, GANAB, IL17RA, IRF7, MGAT4B, NUP133, PARP9, RPN1, RPS3A, SMAD3, VHL, YWHAQ	HYPO_DELTAQ_GENE_TSS1500	2	788	Reactome	103	TCGA_BRCA
1240	210	R-HSA-449147	Signaling by Interleukins	1,16235591404741	10	0,0120486300127019	0,00140420529346223	0,00183952510195981	AKT1, ANXA1, IL1R2, LBP, SIGIRR, STAT4, TNF	CHUK, GAB2, IL17RA, IRAK3, ITGB2, PIK3R2, PSMB6, SMAD3, SOCS5, TXLNA	HYPO_DELTAQ_GENE_TSS1500	2	788	Reactome	104	TCGA_BRCA
1241	211	R-HSA-2028269	Signaling by Hippo	3,12468619246862	6	0,00588255648984394	0,00148649975684455	0,00148649975684455		SAV1, TJP2	HYPO_DELTAQ_GENE_TSS1500	2	788	Reactome	105	TCGA_BRCA
1242	212	R-HSA-9696273	RND1 GTPase cycle	2,23191870890616	5	0,00591715976331361	0,00148884461811849	0,0469263288620218	FAM135A	KIDINS220, PIK3R2	HYPO_DELTAQ_GENE_TSS1500	2	788	Reactome	106	TCGA_BRCA
1243	213	R-HSA-1852241	Organelle biogenesis and maintenance	1,36938438713764	10	0,0176476694695318	0,00150808588854338	0,040389010088201	CEP164	B9D2, CCT4, CEP63, HAUS4, HAUS6, KIF3C, MKKS, TCTN3, TMEM216, TRIP11	HYPO_DELTAQ_GENE_TSS1500	2	788	Reactome	107	TCGA_BRCA
1244	214	R-HSA-9013409	RHOJ GTPase cycle	1,70437428680106	5	0,00591715976331361	0,00178121480883528	0,00446137896150855		PIK3R2, STEAP3, STOM	HYPO_DELTAQ_GENE_TSS1500	2	788	Reactome	108	TCGA_BRCA
1245	215	R-HSA-3700989	Transcriptional Regulation by TP53	1,41228754461858	10	0,0118343195266272	0,00192472488006692	0,0025322673920645	AKT1, HIPK1	ATM, BRCA1, CASP2, CDK12, DNA2, ERCC3, LAMTOR4, LRPPRC, PLAGL1, RFFL, STEAP3, TAF13, TNFRSF10A, YWHAQ	HYPO_DELTAQ_GENE_TSS1500	2	788	Reactome	109	TCGA_BRCA
1246	216	R-HSA-4615885	SUMOylation of DNA replication proteins	2,13046785850133	10	0,00591715976331361	0,00199292492965323	0,00219956244425914		NUP133, SUMO3, TOP1	HYPO_DELTAQ_GENE_TSS1500	2	788	Reactome	110	TCGA_BRCA
1247	217	R-HSA-2173788	Downregulation of TGF-beta receptor signaling	4,8072095268748	10	0,0118343195266272	0,00213001118998101	0,00213001118998101		PMEPA1, PPP1CC, SMAD3, STRAP	HYPO_DELTAQ_GENE_TSS1500	2	788	Reactome	111	TCGA_BRCA
1248	218	R-HSA-69620	Cell Cycle Checkpoints	1,48206459721832	10	0,0181925098313058	0,00215140861242511	0,00215140861242511		ATM, B9D2, BRCA1, BRE, CENPM, DNA2, MCM5, MCM8, NUP133, PPP1CC, PSMB6, YWHAQ	HYPO_DELTAQ_GENE_TSS1500	2	788	Reactome	112	TCGA_BRCA
1249	219	R-HSA-168898	Toll-like Receptor Cascades	1,52423716705786	10	0,00591715976331361	0,00224745236026477	0,00271989194492689	LBP, SIGIRR	CD180, CHUK, IRAK3, IRF7, ITGB2, S100A9	HYPO_DELTAQ_GENE_TSS1500	2	788	Reactome	113	TCGA_BRCA
1250	220	R-HSA-354192	Integrin signaling	3,47187354718735	10	0,0177514792899408	0,00239497893723674	0,00239497893723674	AKT1	RAP1A, SRC	HYPO_DELTAQ_GENE_TSS1500	2	788	Reactome	114	TCGA_BRCA
1251	221	R-HSA-9006936	Signaling by TGFB family members	2,06590822642553	10	0,00591715976331361	0,00257460376122941	0,00491725876453754	FSTL1, MEN1	FOXH1, LTBP4, PMEPA1, PPP1CC, SMAD3, STRAP	HYPO_DELTAQ_GENE_TSS1500	2	788	Reactome	115	TCGA_BRCA
1252	222	R-HSA-2219528	PI3K/AKT Signaling in Cancer	1,48794580593744	10	0,0177514792899408	0,00268250275255543	0,00268250275255543	AKT1	CHUK, GAB2, PIK3R2, SRC	HYPO_DELTAQ_GENE_TSS1500	2	788	Reactome	116	TCGA_BRCA
1253	223	R-HSA-6811558	PI5P, PP2A and IER3 Regulate PI3K/AKT Signaling	1,1791268650825	10	0,0118343195266272	0,00278620331702124	0,00278620331702124	AKT1	GAB2, PIK3R2, SRC	HYPO_DELTAQ_GENE_TSS1500	2	788	Reactome	117	TCGA_BRCA
1254	224	R-HSA-9711123	Cellular response to chemical stress	0,801201587812467	10	0,00598802395209581	0,00282801056835102	0,047571214169278	AKT1	BRCA1, LRPPRC, MAFG, PSMB6	HYPO_DELTAQ_GENE_TSS1500	2	788	Reactome	118	TCGA_BRCA
1255	225	R-HSA-5357956	TNFR1-induced NFkappaB signaling pathway	2,23191870890616	10	0,0118343195266272	0,00315140732787707	0,00367356553493914	TNF	CHUK	HYPO_DELTAQ_GENE_TSS1500	2	788	Reactome	119	TCGA_BRCA
1256	226	R-HSA-9013149	RAC1 GTPase cycle	1,55371136642086	1	0,00581395348837209	0,00333458553689265	0,00333458553689265	ARHGEF15, WIPF3	ARHGAP29, CYFIP1, LBR, MCF2L, PIK3R2, PLEKHG4, RALBP1	HYPO_DELTAQ_GENE_TSS1500	2	788	Reactome	120	TCGA_BRCA
1257	227	R-HSA-199418	Negative regulation of the PI3K/AKT network	1,10608360795349	10	0,0118343195266272	0,00359772246936463	0,00359772246936463	AKT1	GAB2, PIK3R2, SRC	HYPO_DELTAQ_GENE_TSS1500	2	788	Reactome	121	TCGA_BRCA
1258	228	R-HSA-983169	Class I MHC mediated antigen processing & presentation	1,07747799740297	10	0,0174928600571195	0,00364526360393297	0,0150758522669134		B2M, CHUK, FBXW5, LNX1, LRR1, PSMB6, RNF115, RNF6, S100A9, UBE2Z, VHL, WSB1, ZBTB16	HYPO_DELTAQ_GENE_TSS1500	2	788	Reactome	122	TCGA_BRCA
1259	229	R-HSA-5693571	Nonhomologous End-Joining (NHEJ)	2,75707605217819	10	0,0118343195266272	0,00411486500624699	0,00411486500624699		ATM, BRCA1, BRE	HYPO_DELTAQ_GENE_TSS1500	2	788	Reactome	123	TCGA_BRCA
1260	230	R-HSA-9006934	Signaling by Receptor Tyrosine Kinases	0,802784990159922	10	0,00613589309241483	0,00436692577245675	0,00436692577245675	AKT1	AP2S1, ATP6V0A2, CYFIP1, FLRT1, GAB2, KIDINS220, LAMA4, MKNK1, PIK3R2, RAP1A, SRC, TCIRG1	HYPO_DELTAQ_GENE_TSS1500	2	788	Reactome	124	TCGA_BRCA
1261	231	R-HSA-69190	DNA strand elongation	2,92939330543933	10	0,0117651129796879	0,00476050859197949	0,00641838699100699		DNA2, MCM5, MCM8	HYPO_DELTAQ_GENE_TSS1500	2	788	Reactome	125	TCGA_BRCA
1262	232	R-HSA-4551638	SUMOylation of chromatin organization proteins	1,70437428680106	10	0,0120486300127019	0,00493469845020429	0,00544422061875682		NUP133, SUMO3, SUZ12	HYPO_DELTAQ_GENE_TSS1500	2	788	Reactome	126	TCGA_BRCA
1263	233	R-HSA-195258	RHO GTPase Effectors	1,54943116981915	6	0,00588255648984394	0,00512900626112987	0,00512900626112987	MEN1, PPP1R12A, WIPF3	B9D2, CENPM, CYFIP1, NUP133, PPP1CC, PPP1R14A, S100A9, SRC, YWHAQ	HYPO_DELTAQ_GENE_TSS1500	2	788	Reactome	127	TCGA_BRCA
1264	234	R-HSA-68962	Activation of the pre-replicative complex	1,89374920755674	10	0,00591715976331361	0,00523357915936965	0,00705573534879811		MCM5, MCM8	HYPO_DELTAQ_GENE_TSS1500	2	788	Reactome	128	TCGA_BRCA
1265	235	R-HSA-422475	Axon guidance	0,955926942246614	10	0,00591715976331361	0,00528417144386858	0,0390205877021036	CACNB4, RPL5, SCN2B	ABLIM3, AP2S1, CACNA1S, CNTNAP1, DAB1, GAB2, PIK3R2, PSMB6, RPL22L1, RPL23, RPL26, RPS3A, SRC	HYPO_DELTAQ_GENE_TSS1500	2	788	Reactome	129	TCGA_BRCA
1266	236	R-HSA-983168	Antigen processing: Ubiquitination & Proteasome degradation	1,02785730015415	10	0,0117651129796879	0,00529192425206177	0,00529192425206177		FBXW5, LNX1, LRR1, PSMB6, RNF115, RNF6, UBE2Z, VHL, WSB1, ZBTB16	HYPO_DELTAQ_GENE_TSS1500	2	788	Reactome	130	TCGA_BRCA
1267	237	R-HSA-389356	CD28 co-stimulation	2,67830245068739	10	0,0177514792899408	0,00533609813309365	0,00533609813309365	AKT1	PIK3R2, SRC	HYPO_DELTAQ_GENE_TSS1500	2	788	Reactome	131	TCGA_BRCA
1268	238	R-HSA-1632852	Macroautophagy	1,8855864954552	10	0,00591715976331361	0,00566682847587127	0,00633173594388427	MAP1LC3C	ATM, EPAS1, LAMTOR4, MFN2, SRC, ULK1	HYPO_DELTAQ_GENE_TSS1500	2	788	Reactome	132	TCGA_BRCA
1269	239	R-HSA-76009	Platelet Aggregation (Plug Formation)	2,53352934524483	10	0,0118343195266272	0,00632804791056637	0,00632804791056637	AKT1	RAP1A, SRC	HYPO_DELTAQ_GENE_TSS1500	2	788	Reactome	133	TCGA_BRCA
1270	240	R-HSA-8953750	Transcriptional Regulation by E2F6	1,83805070145213	10	0,0118343195266272	0,00668597641711634	0,00668597641711634		BRCA1, SUZ12	HYPO_DELTAQ_GENE_TSS1500	2	788	Reactome	134	TCGA_BRCA
1271	241	R-HSA-6804757	Regulation of TP53 Degradation	2,60390516039052	10	0,00591715976331361	0,00683724162498427	0,0079679743908587	AKT1	ATM, RFFL	HYPO_DELTAQ_GENE_TSS1500	2	788	Reactome	135	TCGA_BRCA
1272	242	R-HSA-9675108	Nervous system development	0,913984992312576	9	0,00591715976331361	0,00684188416975578	0,00684188416975578	CACNB4, RPL5, SCN2B	ABLIM3, AP2S1, CACNA1S, CNTNAP1, DAB1, GAB2, PIK3R2, PSMB6, RPL22L1, RPL23, RPL26, RPS3A, SRC	HYPO_DELTAQ_GENE_TSS1500	2	788	Reactome	136	TCGA_BRCA
1273	243	R-HSA-5205647	Mitophagy	3,34787806335923	10	0,00602431500635093	0,00715141398139542	0,0410602793704366		MFN2, SRC, ULK1	HYPO_DELTAQ_GENE_TSS1500	2	788	Reactome	137	TCGA_BRCA
1274	244	R-HSA-68886	M Phase	1,1706317147577	9	0,00591715976331361	0,00737539401957623	0,00737539401957623	CEP164	B9D2, CENPM, CEP63, GORASP2, HAUS4, HAUS6, LBR, NUP133, PPP1CC, PSMB6, SET, SMC2	HYPO_DELTAQ_GENE_TSS1500	2	788	Reactome	138	TCGA_BRCA
1275	245	R-HSA-9669938	Signaling by KIT in disease	3,12468619246862	6	0,00586555662584285	0,00743629305371124	0,00873654422308433		PIK3R2, SRC	HYPO_DELTAQ_GENE_TSS1500	2	788	Reactome	139	TCGA_BRCA
1276	246	R-HSA-9670439	Signaling by phosphorylated juxtamembrane, extracellular and kinase domain KIT mutants	3,12468619246862	6	0,00586555662584285	0,00743629305371124	0,00873654422308433		PIK3R2, SRC	HYPO_DELTAQ_GENE_TSS1500	2	788	Reactome	140	TCGA_BRCA
1277	247	R-HSA-6806003	Regulation of TP53 Expression and Degradation	2,53352934524483	10	0,00591715976331361	0,00743629305371124	0,00866580614586476	AKT1	ATM, RFFL	HYPO_DELTAQ_GENE_TSS1500	2	788	Reactome	141	TCGA_BRCA
1278	248	R-HSA-176187	Activation of ATR in response to replication stress	1,68901956349655	10	0,00591715976331361	0,00743629305371124	0,010022677432173		MCM5, MCM8	HYPO_DELTAQ_GENE_TSS1500	2	788	Reactome	142	TCGA_BRCA
1279	249	R-HSA-9013407	RHOH GTPase cycle	1,73593677359368	4	0,00591798858423504	0,0079679743908587	0,0079679743908587	RHOH	STOM	HYPO_DELTAQ_GENE_TSS1500	2	788	Reactome	143	TCGA_BRCA
1280	250	R-HSA-1630316	Glycosaminoglycan metabolism	1,79285273338363	6	0,00588255648984394	0,00810860626616283	0,00903456359769451	B3GNT2, CSGALNACT1	CHST2, CHST6, HEXB, NAGLU, PAPSS1	HYPO_DELTAQ_GENE_TSS1500	2	788	Reactome	144	TCGA_BRCA
1281	251	R-HSA-5357905	Regulation of TNFR1 signaling	1,95292887029289	10	0,0235302259593758	0,00812945674682585	0,0191625929563874	TNF	CHUK, ULK1	HYPO_DELTAQ_GENE_TSS1500	2	788	Reactome	145	TCGA_BRCA
1282	252	R-HSA-5693565	Recruitment and ATM-mediated phosphorylation of repair and signaling proteins at DNA double strand breaks	2,18001362265252	10	0,00591715976331361	0,00844793883285595	0,00844793883285595		ATM, BRCA1, BRE	HYPO_DELTAQ_GENE_TSS1500	2	788	Reactome	146	TCGA_BRCA
1283	253	R-HSA-9755511	KEAP1-NFE2L2 pathway	1,13624952453404	2	0,00574788583509514	0,00869177637284995	0,00869177637284995	AKT1	BRCA1, MAFG, PSMB6	HYPO_DELTAQ_GENE_TSS1500	2	788	Reactome	147	TCGA_BRCA
1284	254	R-HSA-6785807	Interleukin-4 and Interleukin-13 signaling	1,68901956349655	10	0,00591715976331361	0,00901025729804263	0,0106856080508335	AKT1, ANXA1, LBP, TNF	ITGB2, SOCS5	HYPO_DELTAQ_GENE_TSS1500	2	788	Reactome	148	TCGA_BRCA
1285	255	R-HSA-5693606	DNA Double Strand Break Response	2,13046785850133	10	0,00591715976331361	0,00906152724733762	0,00906152724733762		ATM, BRCA1, BRE	HYPO_DELTAQ_GENE_TSS1500	2	788	Reactome	149	TCGA_BRCA
1286	256	R-HSA-9612973	Autophagy	1,66967964483056	10	0,00591715976331361	0,0102826593117176	0,0114827765565376	MAP1LC3C	ATM, EPAS1, LAMTOR4, MFN2, SRC, ULK1	HYPO_DELTAQ_GENE_TSS1500	2	788	Reactome	150	TCGA_BRCA
1287	257	R-HSA-9013694	Signaling by NOTCH4	1,54305490986105	8	0,00591715976331361	0,0108585209266058	0,0153369240645619	AKT1	KAT2A, PSMB6, SMAD3	HYPO_DELTAQ_GENE_TSS1500	2	788	Reactome	151	TCGA_BRCA
1288	258	R-HSA-9663891	Selective autophagy	2,56121819054805	10	0,0177514792899408	0,0109320445623033	0,0119488664606673		ATM, EPAS1, MFN2, SRC, ULK1	HYPO_DELTAQ_GENE_TSS1500	2	788	Reactome	152	TCGA_BRCA
1289	259	R-HSA-1257604	PIP3 activates AKT signaling	1,20601923218087	10	0,00591715976331361	0,0113774404396305	0,0113774404396305	AKT1	CHUK, GAB2, LAMTOR4, MIR25, PIK3R2, PSMB6, SRC, SUZ12, TRIM27, VAPA	HYPO_DELTAQ_GENE_TSS1500	2	788	Reactome	153	TCGA_BRCA
1290	260	R-HSA-2173789	TGF-beta receptor signaling activates SMADs	3,47187354718735	10	0,00591715976331361	0,0115071949162751	0,0115071949162751		LTBP4, PMEPA1, PPP1CC, SMAD3, STRAP	HYPO_DELTAQ_GENE_TSS1500	2	788	Reactome	154	TCGA_BRCA
1291	261	R-HSA-453279	Mitotic G1 phase and G1/S transition	1,26676467262241	10	0,00602431500635093	0,0130867569773326	0,0195563317598046	AKT1	CCND3, MCM5, MCM8, PSMB6, SRC	HYPO_DELTAQ_GENE_TSS1500	2	788	Reactome	155	TCGA_BRCA
1292	262	R-HSA-4570464	SUMOylation of RNA binding proteins	1,38874941887494	3	0,00568181818181818	0,0135188574037947	0,0135188574037947		HNRNPC, NUP133	HYPO_DELTAQ_GENE_TSS1500	2	788	Reactome	156	TCGA_BRCA
1293	263	R-HSA-75893	TNF signaling	1,64457168024664	10	0,0117651129796879	0,0136989733036572	0,0322423881354428	TNF	CHUK, ULK1	HYPO_DELTAQ_GENE_TSS1500	2	788	Reactome	157	TCGA_BRCA
1294	264	R-HSA-5676590	NIK-->noncanonical NF-kB signaling	1,07747799740297	10	0,00591715976331361	0,0144399001280239	0,0144399001280239		CHUK, PSMB6	HYPO_DELTAQ_GENE_TSS1500	2	788	Reactome	158	TCGA_BRCA
1295	265	R-HSA-71291	Metabolism of amino acids and derivatives	1,23575160154126	9	0,00591715976331361	0,0148828600027912	0,0148828600027912	EEFSEC, RPL5	AANAT, ASRGL1, PAPSS1, PSMB6, PSTK, PYCR2, RPL22L1, RPL23, RPL26, RPS3A, SERINC5, TDH	HYPO_DELTAQ_GENE_TSS1500	2	788	Reactome	159	TCGA_BRCA
1296	266	R-HSA-5654736	Signaling by FGFR1	1,91307317906242	10	0,00591715976331361	0,0149087134671088	0,0149087134671088		FLRT1, MKNK1, SRC	HYPO_DELTAQ_GENE_TSS1500	2	788	Reactome	160	TCGA_BRCA
1297	267	R-HSA-390471	Association of TriC/CCT with target proteins during biosynthesis	2,46685752036996	10	0,00591715976331361	0,0161846679737056	0,020534511804587		CCT4, FBXW5, KIFC3	HYPO_DELTAQ_GENE_TSS1500	2	788	Reactome	161	TCGA_BRCA
1298	268	R-HSA-3108214	SUMOylation of DNA damage response and repair proteins	1,26676467262241	10	0,00591715976331361	0,0162357175886103	0,0178999924648651		BRCA1, NUP133, SUMO3	HYPO_DELTAQ_GENE_TSS1500	2	788	Reactome	162	TCGA_BRCA
1299	269	R-HSA-166058	MyD88:MAL(TIRAP) cascade initiated on plasma membrane	1,09638112016443	10	0,00591715976331361	0,0163514611037057	0,0190019828164073	SIGIRR	CHUK, IRAK3, S100A9	HYPO_DELTAQ_GENE_TSS1500	2	788	Reactome	163	TCGA_BRCA
1300	270	R-HSA-181438	Toll Like Receptor 2 (TLR2) Cascade	1,09638112016443	10	0,00591715976331361	0,0163514611037057	0,0190019828164073	SIGIRR	CHUK, IRAK3, S100A9	HYPO_DELTAQ_GENE_TSS1500	2	788	Reactome	164	TCGA_BRCA
1301	271	R-HSA-168179	Toll Like Receptor TLR1:TLR2 Cascade	1,09638112016443	10	0,00591715976331361	0,0163514611037057	0,0190019828164073	SIGIRR	CHUK, IRAK3, S100A9	HYPO_DELTAQ_GENE_TSS1500	2	788	Reactome	165	TCGA_BRCA
1302	272	R-HSA-168188	Toll Like Receptor TLR6:TLR2 Cascade	1,09638112016443	10	0,00591715976331361	0,0163514611037057	0,0190019828164073	SIGIRR	CHUK, IRAK3, S100A9	HYPO_DELTAQ_GENE_TSS1500	2	788	Reactome	166	TCGA_BRCA
1303	273	R-HSA-5607761	Dectin-1 mediated noncanonical NF-kB signaling	1,02448727621922	10	0,00591715976331361	0,0168205038733381	0,0168205038733381		CHUK, PSMB6	HYPO_DELTAQ_GENE_TSS1500	2	788	Reactome	167	TCGA_BRCA
1304	274	R-HSA-5633007	Regulation of TP53 Activity	1,37564800926291	10	0,00591715976331361	0,0173729935609837	0,0213423309356694	AKT1, HIPK1	ATM, BRCA1, DNA2, RFFL, TAF13	HYPO_DELTAQ_GENE_TSS1500	2	788	Reactome	168	TCGA_BRCA
1305	275	R-HSA-109581	Apoptosis	1,28663549101649	10	0,00591715976331361	0,0182005850501249	0,0226162847197186	AKT1	DFFB, GSN, PSMB6, TJP2, TNFRSF10A, YWHAQ	HYPO_DELTAQ_GENE_TSS1500	2	788	Reactome	169	TCGA_BRCA
1306	276	R-HSA-9705671	SARS-CoV-2 activates/modulates innate and adaptive immune responses	1,29119264151596	10	0,00591715976331361	0,0206980275315911	0,024047120224607		B2M, CHUK, IL17RA, IRF7, NUP133	HYPO_DELTAQ_GENE_TSS1500	2	788	Reactome	170	TCGA_BRCA
1307	277	R-HSA-9006925	Intracellular signaling by second messengers	1,06085025052947	10	0,00591715976331361	0,0211650301779358	0,0211650301779358	AKT1	CHUK, GAB2, LAMTOR4, MIR25, PIK3R2, PSMB6, SRC, SUZ12, TRIM27, VAPA	HYPO_DELTAQ_GENE_TSS1500	2	788	Reactome	171	TCGA_BRCA
1308	278	R-HSA-1169091	Activation of NF-kappaB in B cells	0,946874603778369	10	0,00591715976331361	0,0213401498545238	0,0213401498545238		CHUK, PSMB6	HYPO_DELTAQ_GENE_TSS1500	2	788	Reactome	172	TCGA_BRCA
1309	279	R-HSA-6804756	Regulation of TP53 Activity through Phosphorylation	1,69819901764599	9	0,00591715976331361	0,0227483890236992	0,0283281034700928	HIPK1	ATM, BRCA1, DNA2, TAF13	HYPO_DELTAQ_GENE_TSS1500	2	788	Reactome	173	TCGA_BRCA
1310	280	R-HSA-1227986	Signaling by ERBB2	1,27538211937495	10	0,0120486300127019	0,0235847506565423	0,0235847506565423	AKT1	SRC	HYPO_DELTAQ_GENE_TSS1500	2	788	Reactome	174	TCGA_BRCA
1311	281	R-HSA-901042	Calnexin/calreticulin cycle	2,4997489539749	10	0,00591715976331361	0,0252969017367418	0,0309033559640884		GANAB, TRIM13	HYPO_DELTAQ_GENE_TSS1500	2	788	Reactome	175	TCGA_BRCA
1312	282	R-HSA-6811438	Intra-Golgi traffic	2,84062381133511	9	0,00591715976331361	0,0252969017367419	0,0252969017367419	ALPP	COG2, COG8, TRIP11	HYPO_DELTAQ_GENE_TSS1500	2	788	Reactome	176	TCGA_BRCA
1313	283	R-HSA-9758941	Gastrulation	2,60390516039052	10	0,00591715976331361	0,0254397682389305	0,0290302743401484		FOXH1, KAT2A, MESP2, SMAD3	HYPO_DELTAQ_GENE_TSS1500	2	788	Reactome	177	TCGA_BRCA
1314	284	R-HSA-9680350	Signaling by CSF1 (M-CSF) in myeloid cells	2,01592657578621	6	0,00586555662584285	0,028956427116036	0,0339945072167051		GAB2, SRC	HYPO_DELTAQ_GENE_TSS1500	2	788	Reactome	178	TCGA_BRCA
1315	285	R-HSA-937039	IRAK1 recruits IKK complex	3,12468619246862	9	0,00591715976331361	0,0343992243828146	0,0343992243828146		CHUK	HYPO_DELTAQ_GENE_TSS1500	2	788	Reactome	179	TCGA_BRCA
1316	286	R-HSA-975144	IRAK1 recruits IKK complex upon TLR7/8 or 9 stimulation	3,12468619246862	9	0,00591715976331361	0,0343992243828146	0,0343992243828146		CHUK	HYPO_DELTAQ_GENE_TSS1500	2	788	Reactome	180	TCGA_BRCA
1317	287	R-HSA-4090294	SUMOylation of intracellular receptors	2,08312412831241	10	0,00591715976331361	0,0357933151521382	0,03851183487747		SUMO3, THRB	HYPO_DELTAQ_GENE_TSS1500	2	788	Reactome	181	TCGA_BRCA
1318	288	R-HSA-5357801	Programmed Cell Death	1,08281204689507	10	0,00591715976331361	0,0358664032191998	0,0445172221020756	AKT1	DFFB, GSN, PSMB6, TJP2, TNFRSF10A, YWHAQ	HYPO_DELTAQ_GENE_TSS1500	2	788	Reactome	182	TCGA_BRCA
1319	289	R-HSA-8948751	Regulation of PTEN stability and activity	1,3785380260891	1	0,00606060606060606	0,0377811172649759	0,0377811172649759	AKT1	PSMB6, TRIM27	HYPO_DELTAQ_GENE_TSS1500	2	788	Reactome	183	TCGA_BRCA
1320	290	R-HSA-1168372	Downstream signaling events of B Cell Receptor (BCR)	0,781171548117155	10	0,00591715976331361	0,038082350382158	0,038082350382158		CHUK, PSMB6	HYPO_DELTAQ_GENE_TSS1500	2	788	Reactome	184	TCGA_BRCA
1321	291	R-HSA-71387	Metabolism of carbohydrates	1,54033826389298	6	0,00588255648984394	0,0386233509715313	0,04380818480456	B3GNT2, CSGALNACT1	CHST2, CHST6, FUT1, GYG2, HEXB, NAGLU, NUP133, PAPSS1, PCK2, PFKFB2, PFKFB3, SLC37A1	HYPO_DELTAQ_GENE_TSS1500	2	788	Reactome	185	TCGA_BRCA
1322	292	R-HSA-9009391	Extra-nuclear estrogen signaling	1,26676467262241	6	0,00588255648984394	0,0390766236210317	0,0490831253309554	AKT1	PIK3R2, SRC	HYPO_DELTAQ_GENE_TSS1500	2	788	Reactome	186	TCGA_BRCA
1323	293	R-HSA-9604323	Negative regulation of NOTCH4 signaling	1,1791268650825	2	0,00574788583509514	0,0391811467640959	0,0391811467640959	AKT1	PSMB6	HYPO_DELTAQ_GENE_TSS1500	2	788	Reactome	187	TCGA_BRCA
1324	294	R-HSA-2022854	Keratan sulfate biosynthesis	3,34787806335923	6	0,00588255648984394	0,0410602793704366	0,0438231648605758	B3GNT2	CHST2, CHST6	HYPO_DELTAQ_GENE_TSS1500	2	788	Reactome	188	TCGA_BRCA
1325	295	R-HSA-417957	P2Y receptors	5,68124762267022	3	0,00606060606060606	0,0420259825236084	0,0420259825236084	GPR17, LPAR6		HYPO_DELTAQ_GENE_TSS1500	2	788	Reactome	189	TCGA_BRCA
1326	296	R-HSA-68949	Orc1 removal from chromatin	1,33915122534369	10	0,00591715976331361	0,0438000090207064	0,0438000090207064		MCM5, MCM8, PSMB6	HYPO_DELTAQ_GENE_TSS1500	2	788	Reactome	190	TCGA_BRCA
1327	297	R-HSA-187687	Signalling to ERKs	2,75707605217819	4	0,00574788583509514	0,0450921957508677	0,0450921957508677		KIDINS220, RAP1A, SRC	HYPO_DELTAQ_GENE_TSS1500	2	788	Reactome	191	TCGA_BRCA
1328	298	R-HSA-2173796	SMAD2/SMAD3:SMAD4 heterotrimer regulates transcription	1,73593677359368	1	0,0062111801242236	0,0457344252941294	0,0457344252941294	MEN1	SMAD3	HYPO_DELTAQ_GENE_TSS1500	2	788	Reactome	192	TCGA_BRCA
1329	299	R-HSA-446203	Asparagine N-linked glycosylation	1,54578115528483	1	0,00598802395209581	0,0464278654713384	0,0464278654713384	ST6GAL1	ALG6, ARFGAP3, CD59, COG2, COG8, GANAB, GFPT1, MGAT4B, NPL, PREB, RPN1, TRAPPC6B, TRIM13	HYPO_DELTAQ_GENE_TSS1500	2	788	Reactome	193	TCGA_BRCA
1330	300	R-HSA-168638	NOD1/2 Signaling Pathway	2,84062381133511	1	0,00568181818181818	0,0479174717150368	0,0479174717150368		CARD9, CASP2, CHUK	HYPO_DELTAQ_GENE_TSS1500	2	788	Reactome	194	TCGA_BRCA
1331	301	R-HSA-446652	Interleukin-1 family signaling	1,24159716257031	1	0,00606060606060606	0,0494697459849093	0,0494697459849093	IL1R2, SIGIRR	CHUK, IRAK3, PSMB6, SMAD3	HYPO_DELTAQ_GENE_TSS1500	2	788	Reactome	195	TCGA_BRCA
1332	302	R-HSA-3247509	Chromatin modifying enzymes	1,81890807061299	10	0,0416254940711462	2,65334632648804e-17	1,24998022209616e-11	OGT, RCOR1, SETD7, SETDB1, TADA2B	ARID5B, ATXN7, CREBBP, HDAC2, KANSL1, KANSL2, KAT6A, KAT7, KDM1A, KDM1B, KDM2B, NCOA2, PADI1, PBRM1, PHF21A, SMARCA4, SMYD3, TADA1, TAF5L, TRRAP	HYPO_DELTAQ_GENE_Body	3	1638	Reactome	1	TCGA_BRCA
1333	303	R-HSA-4839726	Chromatin organization	1,81890807061299	10	0,0416254940711462	2,65334632648804e-17	1,24998022209616e-11	OGT, RCOR1, SETD7, SETDB1, TADA2B	ARID5B, ATXN7, CREBBP, HDAC2, KANSL1, KANSL2, KAT6A, KAT7, KDM1A, KDM1B, KDM2B, NCOA2, PADI1, PBRM1, PHF21A, SMARCA4, SMYD3, TADA1, TAF5L, TRRAP	HYPO_DELTAQ_GENE_Body	3	1638	Reactome	2	TCGA_BRCA
1334	304	R-HSA-212436	Generic Transcription Pathway	1,05253325610239	10	0,104294478527607	3,83768089077e-13	6,22221958539619e-13	APOE, CAV1, CBX2, CDC16, CDK1, CUL1, LMO1, MAML2, MAP2K6, MAPK3, MED7, NR3C1, PF4, PRKAB2, RARA, SNW1, TRIM33, UBE2D3, ZNF268, ZNF470, ZNF473, ZNF493, ZNF566, ZNF702P	AGO2, BARD1, BIRC5, CDK5R1, COX19, CREBBP, DEK, FANCC, FOXO3, GAMT, GLI3, GLS, HDAC2, HDAC4, HDAC5, KAT6A, MAML3, MEN1, MSX2, NFE2, NOTCH1, NR1D2, PARP1, PBRM1, PML, PPP2R5C, PRKACA, PRKAG2, PRR5, PSMB1, RHEB, RMI2, RORA, RPTOR, RXRA, RYBP, SKI, SMAD6, SMAD7, SMARCA4, SMURF1, STEAP3, TCF12, TEAD1, TGFB1, TNFRSF18, TP53BP2, TP73, USP2, WWTR1, ZFPM1, ZNF133, ZNF175, ZNF26, ZNF398, ZNF570, ZNF577, Z…	HYPO_DELTAQ_GENE_Body	3	1638	Reactome	3	TCGA_BRCA
1335	305	R-HSA-170834	Signaling by TGF-beta Receptor Complex	3,02017822681349	10	0,0659380428488709	7,69206701785521e-13	9,46083804017898e-13	MAPK3, SNW1, TGFBR1, TRIM33, UBE2D3	ARHGEF18, ITGB8, LTBP3, LTBP4, MEN1, MTMR4, PARD3, PARP1, SKI, SMAD7, SMURF1, TGFB1, TGFB2, WWTR1	HYPO_DELTAQ_GENE_Body	3	1638	Reactome	4	TCGA_BRCA
1336	306	R-HSA-74160	Gene expression (Transcription)	1,11094081329429	10	0,142863166772085	3,19688280879728e-12	5,27589896531325e-12	APOE, BCDIN3D, CAV1, CBX2, CDC16, CDK1, CUL1, FIP1L1, FYTTD1, LEO1, LMO1, MAML2, MAP2K6, MAPK3, MED7, NR3C1, PAPOLA, PF4, PRKAB2, RANBP2, RARA, SNAPC2, SNW1, TPR, TRIM33, U2AF1L4, UBE2D3, ZNF268, ZNF470, ZNF473, ZNF493, ZNF566, ZNF702P	AGO2, BARD1, BIRC5, BRF2, CDC73, CDK5R1, COX19, CREBBP, DEK, FANCC, FOXO3, GAMT, GLI3, GLS, GTF3C5, HDAC2, HDAC4, HDAC5, HSP90AA1, INTS5, JARID2, KAT6A, MAML3, MEN1, MSX2, MYBBP1A, NFE2, NFIA, NOTCH1, NR1D2, PARP1, PBRM1, PML, POLDIP3, POLR1D, POLR3K, PPP2R5C, PRKACA, PRKAG2, PRR5, PSMB1, RHEB, RMI2, RORA, RPTOR, RXRA, RYBP, SKI, SMAD6, SMAD7, SMARCA4, SMURF1, SNAPC1, SRRT, STEAP3, TAF1B, TCF12, …	HYPO_DELTAQ_GENE_Body	3	1638	Reactome	5	TCGA_BRCA
1337	307	R-HSA-3214847	HATs acetylate histones	2,24984936734284	10	0,0192315594822272	3,67654017147743e-12	0,000990525789944366	OGT, TADA2B	ATXN7, CREBBP, KANSL1, KANSL2, KAT6A, KAT7, NCOA2, TADA1, TAF5L, TRRAP	HYPO_DELTAQ_GENE_Body	3	1638	Reactome	6	TCGA_BRCA
1338	308	R-HSA-73857	RNA Polymerase II Transcription	1,07086651809453	10	0,117829740591889	3,9682291561829e-12	6,39633328610608e-12	APOE, CAV1, CBX2, CDC16, CDK1, CUL1, FIP1L1, FYTTD1, LEO1, LMO1, MAML2, MAP2K6, MAPK3, MED7, NR3C1, PAPOLA, PF4, PRKAB2, RARA, SNAPC2, SNW1, TRIM33, U2AF1L4, UBE2D3, ZNF268, ZNF470, ZNF473, ZNF493, ZNF566, ZNF702P	AGO2, BARD1, BIRC5, CDC73, CDK5R1, COX19, CREBBP, DEK, FANCC, FOXO3, GAMT, GLI3, GLS, HDAC2, HDAC4, HDAC5, INTS5, KAT6A, MAML3, MEN1, MSX2, NFE2, NOTCH1, NR1D2, PARP1, PBRM1, PML, POLDIP3, PPP2R5C, PRKACA, PRKAG2, PRR5, PSMB1, RHEB, RMI2, RORA, RPTOR, RXRA, RYBP, SKI, SMAD6, SMAD7, SMARCA4, SMURF1, SNAPC1, SRRT, STEAP3, TCF12, TEAD1, TGFB1, TNFRSF18, TP53BP2, TP73, USP2, WWTR1, ZFPM1, ZNF133, ZNF…	HYPO_DELTAQ_GENE_Body	3	1638	Reactome	7	TCGA_BRCA
1339	309	R-HSA-9006936	Signaling by TGFB family members	2,6589128886779	10	0,045307917888563	7,27556003380397e-12	1,40215155384377e-11	BMP10, FSTL1, MAPK3, SNW1, TGFBR1, TRIM33, UBE2D3	ARHGEF18, ITGB8, LTBP3, LTBP4, MEN1, MTMR4, PARD3, PARP1, SKI, SMAD6, SMAD7, SMURF1, TGFB1, TGFB2, WWTR1	HYPO_DELTAQ_GENE_Body	3	1638	Reactome	8	TCGA_BRCA
1340	310	R-HSA-8953854	Metabolism of RNA	0,933448141769902	10	0,0410802357752917	7,4700996461303e-12	0,000101208305550638	AQR, CDC5L, CWC15, DCPS, FIP1L1, FYTTD1, PAPOLA, RANBP2, RBM39, RBMX, RPL3L, RPP40, SMNDC1, SNW1, TBL3, TPR, U2AF1L4, ZNF473	CD44, CDKAL1, CHERP, HNRNPK, HNRNPU, LSM2, NCL, NIP7, PNN, POLDIP3, PPIL1, PSMB1, RIOK1, RPL17, RPL23A, RPS10, RPS24, RPS7, SENP3, SET, SF3B3, SMG5, SRRT, THADA, TPRKB, UPF1, WDR18	HYPO_DELTAQ_GENE_Body	3	1638	Reactome	9	TCGA_BRCA
1341	311	R-HSA-9006934	Signaling by Receptor Tyrosine Kinases	1,53176503369488	10	0,110739330795432	1,11583850216648e-11	1,30072074476573e-08	APOE, CAV1, LAMA2, MAPK3, PTPN12, USP8, WASF1	ADAP1, ATP6V0D1, ATP6V1H, BAIAP2, BCAR1, CDC37, CDK5R1, COL6A6, DNM3, DOCK1, DUSP7, FGF10, FGFR2, FGFR3, FGFRL1, GAB2, HBEGF, HDAC2, HGFAC, HGS, HSP90AA1, ITPR2, ITPR3, KIDINS220, LAMA5, LAMB3, MAP2K5, MST1R, PLAT, PRKACA, PRR5, PSEN1, PTK2, PTPRF, RAC1, RAPGEF1, SH2B2, SH3GL1, STAM, STAT3, STMN1, TCF12, TLR9, TRIB1, VAV2, VRK3	HYPO_DELTAQ_GENE_Body	3	1638	Reactome	10	TCGA_BRCA
1342	312	R-HSA-194315	Signaling by Rho GTPases	1,70101696917035	10	0,15974603952311	2,31233974882896e-11	9,5845315448127e-08	CAV1, FMNL2, GNA13, KTN1, MAPK3, PKN3, RANBP2, RASGRF2, RBMX, RHOG, SYDE1, WASF1, WIPF1, YKT6	ABR, ARFGAP2, ARHGAP5, ARHGDIG, ARHGEF10L, ARHGEF16, ARHGEF18, BAIAP2, BAIAP2L1, BIRC5, CAPZB, CDC37, CDC42EP4, DOCK1, DYNC1H1, FAM83B, FNBP1, HGS, HSP90AA1, INCENP, KDM1A, KIDINS220, KLC1, LIMK2, LRRC1, MAD1L1, MCF2L, MEN1, MPP7, MSI2, MYH10, NCOA2, PKN1, PLD2, PLEKHG4, PLXND1, PPP2R5C, PREX1, PTK2, RAC1, RAPGEF1, RHOBTB1, SCRIB, SGK223, SH3RF1, SHMT2, SLC1A5, SPTBN1, STAM, STEAP3, STK10, SWAP70…	HYPO_DELTAQ_GENE_Body	3	1638	Reactome	11	TCGA_BRCA
1343	313	R-HSA-3108232	SUMO E3 ligases SUMOylate target proteins	1,87258804050181	10	0,110770279481936	3,03120251670347e-11	9,34325276391705e-10	CBX2, NR3C1, RANBP2, RARA, TPR	BIRC5, CREBBP, CTBP1, HDAC2, HDAC4, HERC2, HNRNPK, INCENP, NCOA2, NSMCE2, PARP1, PML, RORA, RXRA, STAG1, TRIM27	HYPO_DELTAQ_GENE_Body	3	1638	Reactome	12	TCGA_BRCA
1344	314	R-HSA-5688426	Deubiquitination	1,74789094275639	10	0,0600866113316492	3,75656963093802e-11	5,45245766521206e-09	CDK1, OGT, TADA2B, TGFBR1, USP8	ADRM1, ARRB2, ATXN7, AXIN2, BARD1, BRE, FOXK1, FOXK2, HGS, KDM1B, OTUD3, PSMB1, RHOT1, SMAD7, STAM, TGFB1, TOMM20, TRAF2, TRRAP, USP12, USP2, USP42, USP48, USP49, WDR20	HYPO_DELTAQ_GENE_Body	3	1638	Reactome	13	TCGA_BRCA
1345	315	R-HSA-2990846	SUMOylation	1,80649669789587	10	0,10443482096315	4,36212145904978e-11	1,38760785526936e-09	CBX2, NR3C1, RANBP2, RARA, TPR	BIRC5, CREBBP, CTBP1, HDAC2, HDAC4, HERC2, HNRNPK, INCENP, NCOA2, NSMCE2, PARP1, PML, RORA, RXRA, STAG1, TRIM27	HYPO_DELTAQ_GENE_Body	3	1638	Reactome	14	TCGA_BRCA
1346	316	R-HSA-9716542	Signaling by Rho GTPases, Miro GTPases and RHOBTB3	1,68118665323493	10	0,167204301075269	5,08857094626286e-11	1,46761230970641e-07	CAV1, FMNL2, GNA13, KTN1, MAPK3, PKN3, RANBP2, RASGRF2, RBMX, RHOG, SYDE1, WASF1, WIPF1, YKT6	ABR, ARFGAP2, ARHGAP5, ARHGDIG, ARHGEF10L, ARHGEF16, ARHGEF18, BAIAP2, BAIAP2L1, BIRC5, CAPZB, CDC37, CDC42EP4, DOCK1, DYNC1H1, FAM83B, FNBP1, HGS, HSP90AA1, INCENP, KDM1A, KIDINS220, KLC1, LIMK2, LRRC1, MAD1L1, MCF2L, MEN1, MPP7, MSI2, MYH10, NCOA2, PKN1, PLD2, PLEKHG4, PLXND1, PPP2R5C, PREX1, PTK2, RAC1, RAPGEF1, RHOBTB1, RHOT1, SCRIB, SGK223, SH3RF1, SHMT2, SLC1A5, SPTBN1, STAM, STEAP3, STK10,…	HYPO_DELTAQ_GENE_Body	3	1638	Reactome	15	TCGA_BRCA
1347	317	R-HSA-8951664	Neddylation	1,51074595947608	10	0,0218853232656914	1,15740919681189e-10	3,70815152465026e-09	ASB13, CUL1, DCAF8, DCUN1D1, FBXO11, PALB2, UBE2D3	ASB2, BIRC5, CCNF, COPS8, DCAF5, DCUN1D2, FBXL13, FBXL16, FBXL18, FBXL7, FBXO2, FBXW5, FBXW8, HIF3A, LMO7, PSMB1, TULP4, ZBTB16	HYPO_DELTAQ_GENE_Body	3	1638	Reactome	16	TCGA_BRCA
1348	318	R-HSA-597592	Post-translational protein modification	1,66108032355045	10	0,23733060417843	1,22282708359959e-10	4,60022664119963e-09	ADAMTS7, APOE, ARSI, ARSK, ASB13, CBX2, CDK1, COG7, CUL1, DCAF8, DCTN1, DCUN1D1, EVA1A, FBXO11, FSTL1, GCNT3, GOLM1, KTN1, LEO1, MAN1A2, NR3C1, OGT, PALB2, RANBP2, RARA, SERPIND1, ST3GAL2, ST6GALNAC6, TADA2B, TGFBR1, TPR, UBE2D3, USP8, YKT6	ACTR1A, ADAMTS15, ADAMTS3, ADAMTSL5, ADRM1, AGBL4, ANK3, APLP2, APP, ARFGAP2, ARRB2, ARSD, ARSH, ASB2, ATXN7, AXIN2, B3GNTL1, B4GALNT2, BARD1, BIRC5, BRE, C3, CALR, CAPZB, CCNF, CDC73, CEACAM5, COPS8, COPZ1, CREBBP, CTBP1, CYR61, DAG1, DCAF5, DCUN1D2, DYNC1H1, EEF2, EIF5A2, FBXL13, FBXL16, FBXL18, FBXL7, FBXO2, FBXW5, FBXW8, FN3K, FOXK1, FOXK2, GALNT14, GALNT2, GBF1, GMDS, GNE, HDAC2, HDAC4, HERC…	HYPO_DELTAQ_GENE_Body	3	1638	Reactome	17	TCGA_BRCA
1349	319	R-HSA-9012999	RHO GTPase cycle	1,90605216064775	10	0,132667169431875	1,33019649262791e-10	1,15290336453113e-08	CAV1, FMNL2, GNA13, KTN1, PKN3, RASGRF2, RBMX, RHOG, SYDE1, WASF1, WIPF1, YKT6	ABR, ARFGAP2, ARHGAP5, ARHGDIG, ARHGEF10L, ARHGEF16, ARHGEF18, BAIAP2, BAIAP2L1, CAPZB, CDC37, CDC42EP4, DOCK1, FAM83B, FNBP1, HGS, HSP90AA1, KIDINS220, LRRC1, MCF2L, MPP7, MSI2, PKN1, PLD2, PLEKHG4, PLXND1, PREX1, RAC1, RAPGEF1, RHOBTB1, SCRIB, SGK223, SH3RF1, SHMT2, SLC1A5, SPTBN1, STAM, STEAP3, STK10, SWAP70, TIAM2, TRIO, UACA, VAV2, WHAMM, WWP2	HYPO_DELTAQ_GENE_Body	3	1638	Reactome	18	TCGA_BRCA
1350	320	R-HSA-72203	Processing of Capped Intron-Containing Pre-mRNA	1,14903021260724	10	0,02840931873772	3,58569532176688e-10	0,00130129406547399	AQR, CDC5L, CWC15, FIP1L1, FYTTD1, PAPOLA, RANBP2, RBM39, RBMX, SMNDC1, SNW1, TPR, U2AF1L4	CHERP, HNRNPK, HNRNPU, LSM2, PNN, POLDIP3, PPIL1, SF3B3, SRRT	HYPO_DELTAQ_GENE_Body	3	1638	Reactome	19	TCGA_BRCA
1351	321	R-HSA-5663202	Diseases of signal transduction by growth factor receptors and second messengers	1,72453076506232	10	0,199953108514712	4,96900280636261e-10	4,96900280636261e-10	BRAP, CUL1, DCTN1, FIP1L1, MAML2, MAPK3, PIK3AP1, PIK3CD, PTPN12, RANBP2, RHOG, SNW1, TGFBR1, TPR	ARRB2, CDC37, CREBBP, CTBP1, CUX1, DUSP7, ETV6, FAM131B, FGF10, FGFR2, FGFR3, FOXO3, GAB2, HBEGF, HDAC2, HDAC4, HDAC5, HHAT, HIP1, HSP90AA1, KLC1, KSR2, LMO7, LRP5, MAML3, MYO18A, NOTCH1, PPP2R5C, PRR5, PSEN1, PSMB1, RAC1, SND1, SPTBN1, STAT3, TGFB1	HYPO_DELTAQ_GENE_Body	3	1638	Reactome	20	TCGA_BRCA
1352	322	R-HSA-983169	Class I MHC mediated antigen processing & presentation	1,31887721533891	10	0,0196078431372549	9,54966069596867e-10	2,1471855544173e-08	ASB13, CDC16, CUL1, FBXO11, IKBKB, UBE2D3	ANAPC13, ASB2, CALR, CCNF, DTX3L, FBXL13, FBXL16, FBXL18, FBXL7, FBXO2, FBXW5, FBXW8, HERC2, LMO7, LNX1, MGRN1, MRC2, PSMB1, RNF115, SH3RF1, SMURF1, TLR6, TRIM41, UBAC1, UBE2O, UBR2, ZBTB16, ZNRF1	HYPO_DELTAQ_GENE_Body	3	1638	Reactome	21	TCGA_BRCA
1353	323	R-HSA-983168	Antigen processing: Ubiquitination & Proteasome degradation	1,44315995602583	10	0,0191695247427731	1,72918391853795e-09	4,35950724296681e-08	ASB13, CDC16, CUL1, FBXO11, UBE2D3	ANAPC13, ASB2, CCNF, DTX3L, FBXL13, FBXL16, FBXL18, FBXL7, FBXO2, FBXW5, FBXW8, HERC2, LMO7, LNX1, MGRN1, PSMB1, RNF115, SH3RF1, SMURF1, TRIM41, UBAC1, UBE2O, UBR2, ZBTB16, ZNRF1	HYPO_DELTAQ_GENE_Body	3	1638	Reactome	22	TCGA_BRCA
1354	324	R-HSA-8878159	Transcriptional regulation by RUNX3	1,84724474371307	10	0,0315535913362	3,6882656338189e-09	4,35061012064757e-09	MAML2, SNW1	CREBBP, FOXO3, HDAC4, MAML3, NOTCH1, PSMB1, SMURF1, TEAD1, TGFB1, WWTR1	HYPO_DELTAQ_GENE_Body	3	1638	Reactome	23	TCGA_BRCA
1355	325	R-HSA-72163	mRNA Splicing - Major Pathway	1,16410116519232	10	0,0292430950874974	3,50646461344545e-08	0,00312693070005537	AQR, CDC5L, CWC15, RBM39, RBMX, SMNDC1, SNW1, U2AF1L4	CHERP, HNRNPK, HNRNPU, LSM2, PNN, PPIL1, SF3B3, SRRT	HYPO_DELTAQ_GENE_Body	3	1638	Reactome	24	TCGA_BRCA
1356	326	R-HSA-2173793	Transcriptional activity of SMAD2/SMAD3:SMAD4 heterotrimer	2,58070956842267	10	0,0255593663236975	4,73241639711432e-08	7,08352478377274e-08	MAPK3, SNW1, TRIM33, UBE2D3	MEN1, PARP1, SKI, SMAD7, WWTR1	HYPO_DELTAQ_GENE_Body	3	1638	Reactome	25	TCGA_BRCA
1357	327	R-HSA-1280218	Adaptive Immune System	1,16242217312713	10	0,0314515171895399	5,02692488824358e-08	6,49022297271358e-07	ACTR1B, ASB13, CDC16, CUL1, DCTN1, FBXO11, IKBKB, KLRD1, PIK3AP1, PIK3CD, UBE2D3	ACTR1A, ANAPC13, AP1S1, ASB2, BTN2A2, C3, CALR, CAPZB, CCNF, CD22, DNM3, DTX3L, DYNC1H1, ENAH, FBXL13, FBXL16, FBXL18, FBXL7, FBXO2, FBXW5, FBXW8, HERC2, HLA-DOB, ITPR2, ITPR3, KLC1, LMO7, LNX1, MGRN1, MRC2, PDCD1LG2, PPP2R5C, PRKACA, PRR5, PSMB1, PVR, RAC1, RAP1GAP, RAP1GAP2, RNF115, SH3RF1, SIPA1, SMURF1, STIM1, TLR6, TRIM41, UBAC1, UBE2O, UBR2, ZBTB16, ZNRF1	HYPO_DELTAQ_GENE_Body	3	1638	Reactome	26	TCGA_BRCA
1358	328	R-HSA-9675108	Nervous system development	1,63083231106295	10	0,0649378030782205	7,19415575837767e-08	8,65527326033863e-06	AKAP5, LAMA2, MAPK3, PIK3CD, RPL3L, SCN8A, SEMA7A	ABLIM1, AGRN, ANK3, CACNA1H, CACNB1, CDK5R1, COL6A6, CXCR4, DAB1, DAG1, DNM3, DOCK1, DOK6, EFNA2, EFNA4, ENAH, EPHA1, EPHA3, EPHB3, EZR, GAB2, GFRA1, HDAC2, HSP90AA1, LIMK2, MAG, MYH10, NTN1, PLXNC1, PLXND1, PRKACA, PRX, PSEN1, PSMB1, PTK2, RAC1, RAP1GAP, ROBO2, RPL17, RPL23A, RPS10, RPS24, RPS7, SMARCA4, SOX10, SPTB, SPTBN1, SPTBN4, TEAD1, TRIO, UNC5C, VAV2, WWTR1, ZSWIM8	HYPO_DELTAQ_GENE_Body	3	1638	Reactome	27	TCGA_BRCA
1359	329	R-HSA-72172	mRNA Splicing	1,10369968963988	10	0,0257237386269644	7,4908841760334e-08	0,00425667988578502	AQR, CDC5L, CWC15, RBM39, RBMX, SMNDC1, SNW1, U2AF1L4	CHERP, HNRNPK, HNRNPU, LSM2, PNN, PPIL1, SF3B3, SRRT	HYPO_DELTAQ_GENE_Body	3	1638	Reactome	28	TCGA_BRCA
1360	330	R-HSA-5689880	Ub-specific processing proteases	1,69063825291658	10	0,0383390494855463	8,90913110210571e-08	2,42237300936889e-06	TADA2B, TGFBR1, USP8	ADRM1, ARRB2, ATXN7, AXIN2, HGS, PSMB1, RHOT1, SMAD7, TOMM20, TRAF2, TRRAP, USP12, USP2, USP42, USP48, USP49, WDR20	HYPO_DELTAQ_GENE_Body	3	1638	Reactome	29	TCGA_BRCA
1361	331	R-HSA-168928	DDX58/IFIH1-mediated induction of interferon-alpha/beta	1,80543467749734	10	0,0408272313477142	1,1514606409563e-07	1,1514606409563e-07	IKBKB, UBE2D3	APP, ATG5, CREBBP, DHX58, HSP90AA1, IRF3, RNF216, TRAF2	HYPO_DELTAQ_GENE_Body	3	1638	Reactome	30	TCGA_BRCA
1362	332	R-HSA-5620912	Anchoring of the basal body to the plasma membrane	2,00118180568916	10	0,02524287306896	1,23892731643138e-07	0,00533155270068296	CDK1, DCTN1, ODF2	ACTR1A, CEP70, DYNC1H1, FBF1, HSP90AA1, NINL, PCNT, PRKACA, RAB8A, SDCCAG8	HYPO_DELTAQ_GENE_Body	3	1638	Reactome	31	TCGA_BRCA
1363	333	R-HSA-2173795	Downregulation of SMAD2/3:SMAD4 transcriptional activity	3,77394087425251	10	0,0257237386269644	1,48407711107064e-07	2,09288514192397e-07	MAPK3, SNW1, TRIM33, UBE2D3	PARP1, SKI, SMAD7, WWTR1	HYPO_DELTAQ_GENE_Body	3	1638	Reactome	32	TCGA_BRCA
1364	334	R-HSA-199991	Membrane Trafficking	1,70493511170562	10	0,0815439672801636	1,82946688335782e-07	0,000433314360327772	COG7, DCTN1, FCHO2, GNS, MAN1A2, PRKAB2, RABEP1, RGP1, SGIP1, SLC2A8, YKT6	ACTR1A, ANK3, AP1S1, APP, ARFGAP2, ARRB2, ASPSCR1, CAPZB, CHMP4C, COPS8, COPZ1, CUX1, CYTH1, DNM3, DYNC1H1, EXOC6, FCHO1, FNBP1, GABARAPL2, GALNT2, GBF1, GGA2, HBEGF, HGS, HIP1, IGF2R, KIF13B, KIF25, KLC1, LMAN2, MAN1A1, MAN1C1, MVB12B, PLA2G6, POLG, PRKAG2, PUM1, RAB8A, RAC1, SBF1, SH3GL1, SPTB, SPTBN1, SPTBN4, ST5, STAM, STX18, SYNJ2, SYT8, SYTL1, TBC1D1, TBC1D14, TBC1D16, TBC1D17, TBC1D2, TMED…	HYPO_DELTAQ_GENE_Body	3	1638	Reactome	33	TCGA_BRCA
1365	335	R-HSA-5653656	Vesicle-mediated transport	1,65795585645759	10	0,0764827670198514	2,27847958219052e-07	0,000199642826401121	APOE, COG7, DCTN1, FCHO2, GNS, MAN1A2, PRKAB2, RABEP1, RGP1, SGIP1, SLC2A8, YKT6	ACTR1A, ANK3, AP1S1, APP, ARFGAP2, ARRB2, ASPSCR1, CALR, CAPZB, CHMP4C, COPS8, COPZ1, CUX1, CYTH1, DNM3, DYNC1H1, EXOC6, FCHO1, FNBP1, GABARAPL2, GALNT2, GBF1, GGA2, HBEGF, HGS, HIP1, HSP90AA1, IGF2R, KIF13B, KIF25, KLC1, LMAN2, MAN1A1, MAN1C1, MSR1, MVB12B, PLA2G6, POLG, PRKAG2, PUM1, RAB8A, RAC1, SBF1, SCARA5, SCARB1, SH3GL1, SPTB, SPTBN1, SPTBN4, ST5, STAB1, STAM, STX18, SYNJ2, SYT8, SYTL1, TB…	HYPO_DELTAQ_GENE_Body	3	1638	Reactome	34	TCGA_BRCA
1366	336	R-HSA-5617833	Cilium Assembly	2,13609293865697	10	0,0226244343891403	2,56107108853957e-07	0,00839861400960935	CDK1, CNGA4, DCTN1, ODF2, PKD2	ACTR1A, ASAP1, BBS9, CEP70, CLUAP1, DYNC1H1, EXOC6, FBF1, GBF1, HSP90AA1, IFT122, IFT140, IFT46, NINL, NPHP3, PCNT, PRKACA, RAB11FIP3, RAB8A, SDCCAG8, TRAF3IP1	HYPO_DELTAQ_GENE_Body	3	1638	Reactome	35	TCGA_BRCA
1367	337	R-HSA-4420097	VEGFA-VEGFR2 Pathway	1,95992032515948	10	0,0440321240653559	3,4155910253256e-07	4,83374795264176e-06	CAV1, WASF1	BAIAP2, BCAR1, DOCK1, HSP90AA1, ITPR2, ITPR3, PRKACA, PRR5, PTK2, RAC1, VAV2	HYPO_DELTAQ_GENE_Body	3	1638	Reactome	36	TCGA_BRCA
1368	338	R-HSA-168898	Toll-like Receptor Cascades	1,42673374514424	10	0,0447288910664707	4,54166355179284e-07	4,54166355179284e-07	CUL1, IKBKB, MAP2K6, MAPK3, UBE2D3	ALPK1, APP, DNM3, DUSP7, GSDMD, IRF3, ITGAM, TLR6, TLR9, TRAF2, VRK3	HYPO_DELTAQ_GENE_Body	3	1638	Reactome	37	TCGA_BRCA
1369	339	R-HSA-5663205	Infectious disease	1,08549433393448	10	0,113120918266376	4,85198087280272e-07	5,92444592316105e-05	ATP1A4, CAV1, IKBKB, MAP2K6, MAPK3, NR3C1, PARP16, RANBP2, RCOR1, RPL3L, ST3GAL2, TPR, WASF1, WIPF1	ADCY1, ADCY3, ADCY5, ADCY9, AGRN, AP1S1, ATP6V1H, BAIAP2, BRD4, C3, CALR, CBX1, CHMP4C, CREBBP, CXCR4, DOCK1, DYNC1H1, EEF2, ENO1, GNAS, GPC6, GSDMD, HBEGF, HDAC2, HGS, HNRNPK, HSP90AA1, IL10, IRF3, ITPR2, ITPR3, KDM1A, LARP1, MGAT5, MVB12B, NMT1, PARP1, PHF21A, PML, PRKACA, PSMB1, PTK2, RAC1, RCC1, RPL17, RPL23A, RPS10, RPS24, RPS7, SH3GL1, SIGMAR1, ST6GALNAC3, STAM, TGFB1, TLR9, TRIM27, VAV2, V…	HYPO_DELTAQ_GENE_Body	3	1638	Reactome	38	TCGA_BRCA
1370	340	R-HSA-422475	Axon guidance	1,48197534808721	10	0,0514474772539289	5,7333164001255e-07	1,23144854160825e-05	AKAP5, MAPK3, PIK3CD, RPL3L, SCN8A, SEMA7A	ABLIM1, AGRN, ANK3, CACNA1H, CACNB1, CDK5R1, COL6A6, CXCR4, DAB1, DAG1, DNM3, DOCK1, DOK6, EFNA2, EFNA4, ENAH, EPHA1, EPHA3, EPHB3, EZR, GAB2, GFRA1, HSP90AA1, LIMK2, MYH10, NTN1, PLXNC1, PLXND1, PRKACA, PSEN1, PSMB1, PTK2, RAC1, RAP1GAP, ROBO2, RPL17, RPL23A, RPS10, RPS24, RPS7, SPTB, SPTBN1, SPTBN4, TRIO, UNC5C, VAV2, ZSWIM8	HYPO_DELTAQ_GENE_Body	3	1638	Reactome	39	TCGA_BRCA
1371	341	R-HSA-194138	Signaling by VEGF	1,81059306229019	10	0,0377418206274479	5,99505929996792e-07	8,44186503366873e-06	CAV1, WASF1	BAIAP2, BCAR1, DOCK1, HSP90AA1, ITPR2, ITPR3, PRKACA, PRR5, PTK2, RAC1, VAV2	HYPO_DELTAQ_GENE_Body	3	1638	Reactome	40	TCGA_BRCA
1372	342	R-HSA-195721	Signaling by WNT	1,68529608743339	10	0,0755194933702751	6,02829464864627e-07	2,05963287891069e-05	CAV1, CUL1, LEO1, SFRP1, USP8	AGO2, ARRB2, AXIN2, BCL9L, CCDC88C, CDC73, CHD8, CREBBP, CTBP1, GNAO1, ITPR2, ITPR3, LRP5, MEN1, PPP2R5C, PRKCG, PSMB1, RAC1, RYK, SCRIB, SMARCA4, SMURF1, SOX6, TLE1, TLE2, TRRAP	HYPO_DELTAQ_GENE_Body	3	1638	Reactome	41	TCGA_BRCA
1373	343	R-HSA-168164	Toll Like Receptor 3 (TLR3) Cascade	1,53204028347631	10	0,0627261286770489	7,32066517097247e-07	7,32066517097247e-07	CUL1, IKBKB, MAP2K6, MAPK3, UBE2D3	ALPK1, APP, DUSP7, IRF3, TRAF2, VRK3	HYPO_DELTAQ_GENE_Body	3	1638	Reactome	42	TCGA_BRCA
1374	344	R-HSA-166166	MyD88-independent TLR4 cascade	1,47581862169737	10	0,056453515809344	9,53727484120923e-07	9,53727484120923e-07	CUL1, IKBKB, MAP2K6, MAPK3, UBE2D3	ALPK1, APP, DUSP7, IRF3, TRAF2, VRK3	HYPO_DELTAQ_GENE_Body	3	1638	Reactome	43	TCGA_BRCA
1375	345	R-HSA-937061	TRIF(TICAM1)-mediated TLR4 signaling	1,47581862169737	10	0,056453515809344	9,53727484120923e-07	9,53727484120923e-07	CUL1, IKBKB, MAP2K6, MAPK3, UBE2D3	ALPK1, APP, DUSP7, IRF3, TRAF2, VRK3	HYPO_DELTAQ_GENE_Body	3	1638	Reactome	44	TCGA_BRCA
1376	346	R-HSA-4090294	SUMOylation of intracellular receptors	2,43733681462141	10	0,0184049079754601	9,59489314742329e-07	0,00194859820625813	NR3C1, RARA	HDAC4, RORA, RXRA	HYPO_DELTAQ_GENE_Body	3	1638	Reactome	45	TCGA_BRCA
1377	347	R-HSA-380259	Loss of Nlp from mitotic centrosomes	2,36565043772078	10	0,0258064516129032	1,04419956702498e-06	0,00555938325403136	CDK1, DCTN1, ODF2	ACTR1A, CEP70, DYNC1H1, HSP90AA1, NINL, PCNT, PRKACA, SDCCAG8	HYPO_DELTAQ_GENE_Body	3	1638	Reactome	46	TCGA_BRCA
1378	348	R-HSA-380284	Loss of proteins required for interphase microtubule organization from the centrosome	2,36565043772078	10	0,0258064516129032	1,04419956702498e-06	0,00555938325403136	CDK1, DCTN1, ODF2	ACTR1A, CEP70, DYNC1H1, HSP90AA1, NINL, PCNT, PRKACA, SDCCAG8	HYPO_DELTAQ_GENE_Body	3	1638	Reactome	47	TCGA_BRCA
1379	349	R-HSA-2565942	Regulation of PLK1 Activity at G2/M Transition	2,21060780861012	10	0,0437653862686101	1,16353965540968e-06	0,000823638522479113	CDK1, CUL1, DCTN1, ODF2	ACTR1A, CEP70, DYNC1H1, HSP90AA1, NINL, PCNT, PRKACA, RAB8A, SDCCAG8	HYPO_DELTAQ_GENE_Body	3	1638	Reactome	48	TCGA_BRCA
1380	350	R-HSA-9013423	RAC3 GTPase cycle	2,38435123169486	9	0,00645161290322581	1,2872474409484e-06	0,0462058183691464	CAV1, SYDE1, WASF1, YKT6	ABR, ARHGAP5, BAIAP2, BAIAP2L1, MPP7, PREX1, RAPGEF1, SLC1A5, SWAP70, TRIO, VAV2	HYPO_DELTAQ_GENE_Body	3	1638	Reactome	49	TCGA_BRCA
1381	351	R-HSA-8854518	AURKA Activation by TPX2	2,26569337697202	10	0,0258064516129032	1,36209289823242e-06	0,00716767066406971	CDK1, DCTN1, ODF2	ACTR1A, CEP70, DYNC1H1, HSP90AA1, NINL, PCNT, PRKACA, SDCCAG8	HYPO_DELTAQ_GENE_Body	3	1638	Reactome	50	TCGA_BRCA
1382	352	R-HSA-5357801	Programmed Cell Death	1,52031900317969	10	0,066422069850435	1,36844204587985e-06	6,6358524030276e-05	DAPK1, MAPK3, OGT	ADD1, CDC37, CHMP4C, ELANE, GSDMD, HSP90AA1, IRF2, MAPT, NMT1, PLEC, PSMB1, PTK2, STAT3, STK24, TP53BP2, TP73, TRAF2, UACA	HYPO_DELTAQ_GENE_Body	3	1638	Reactome	51	TCGA_BRCA
1383	353	R-HSA-157118	Signaling by NOTCH	1,67816633137868	10	0,0785869780328518	1,37500397184425e-06	1,61619265973661e-06	CUL1, MAML2, POFUT1, SNW1	AGO2, ARRB2, ATP2A2, CREBBP, E2F3, HDAC2, HDAC4, HDAC5, MAML3, NOTCH1, PBX1, PLXND1, PSEN1, PSMB1, TLE1, TLE2, WWP2	HYPO_DELTAQ_GENE_Body	3	1638	Reactome	52	TCGA_BRCA
1384	354	R-HSA-1632852	Macroautophagy	1,89103718375799	10	0,0251612137516319	1,74645324479249e-06	0,00874330037549712	ATG4D, PRKAB2	AMBRA1, ATG3, ATG5, CHMP4C, DYNC1H1, GABARAPL2, HSP90AA1, PCNT, PRKAG2, RHEB, RPTOR, TOMM20, WDR45B	HYPO_DELTAQ_GENE_Body	3	1638	Reactome	53	TCGA_BRCA
1385	355	R-HSA-350054	Notch-HLH transcription pathway	4,17829168220813	10	0,0848802691470414	1,88440067761339e-06	1,47547582617105e-05	MAML2, SNW1	CREBBP, HDAC2, HDAC4, HDAC5, MAML3, NOTCH1	HYPO_DELTAQ_GENE_Body	3	1638	Reactome	54	TCGA_BRCA
1386	356	R-HSA-196780	Biotin transport and metabolism	5,3178257773558	10	0,0255593663236975	2,33312863232104e-06	0,000729727655715651		ACACA, MCCC1, PC, PCCA	HYPO_DELTAQ_GENE_Body	3	1638	Reactome	55	TCGA_BRCA
1387	357	R-HSA-5357956	TNFR1-induced NFkappaB signaling pathway	2,08914584110407	10	0,0319492079046219	2,44851427140638e-06	2,44851427140638e-06	IKBKB	TNFRSF1A, TRAF2, USP2	HYPO_DELTAQ_GENE_Body	3	1638	Reactome	56	TCGA_BRCA
1388	358	R-HSA-380320	Recruitment of NuMA to mitotic centrosomes	2,03625607297485	10	0,0193548387096774	2,62178198476691e-06	0,0125221794387923	CDK1, DCTN1, ODF2	ACTR1A, CEP70, DYNC1H1, HSP90AA1, NINL, PCNT, PRKACA, SDCCAG8	HYPO_DELTAQ_GENE_Body	3	1638	Reactome	57	TCGA_BRCA
1389	359	R-HSA-380287	Centrosome maturation	2,01080287206266	10	0,0193548387096774	2,83142658447862e-06	0,0133213193290685	CDK1, DCTN1, ODF2	ACTR1A, CEP70, DYNC1H1, HSP90AA1, NINL, PCNT, PRKACA, SDCCAG8	HYPO_DELTAQ_GENE_Body	3	1638	Reactome	58	TCGA_BRCA
1390	360	R-HSA-380270	Recruitment of mitotic centrosome proteins and complexes	2,01080287206266	10	0,0193548387096774	2,83142658447862e-06	0,0133213193290685	CDK1, DCTN1, ODF2	ACTR1A, CEP70, DYNC1H1, HSP90AA1, NINL, PCNT, PRKACA, SDCCAG8	HYPO_DELTAQ_GENE_Body	3	1638	Reactome	59	TCGA_BRCA
1391	361	R-HSA-2029482	Regulation of actin dynamics for phagocytic cup formation	1,25348750466244	10	0,0129462041226747	3,72462123645705e-06	5,67149048784086e-06	MAPK3, WASF1, WIPF1	BAIAP2, DOCK1, HSP90AA1, PTK2, RAC1, VAV2	HYPO_DELTAQ_GENE_Body	3	1638	Reactome	60	TCGA_BRCA
1392	362	R-HSA-2122947	NOTCH1 Intracellular Domain Regulates Transcription	3,35133812010444	10	0,109354851314915	3,76760962686166e-06	4,19557768058616e-06	CUL1, MAML2, SNW1	CREBBP, HDAC2, HDAC4, HDAC5, MAML3, NOTCH1, TLE1, TLE2	HYPO_DELTAQ_GENE_Body	3	1638	Reactome	61	TCGA_BRCA
1393	363	R-HSA-5389840	Mitochondrial translation elongation	1,00855316467093	10	0,00643093465674111	3,87691369561028e-06	0,0010279360974599	MRPL48	MRPL23, MRPL39, MRPS25, MRPS27, MRPS28	HYPO_DELTAQ_GENE_Body	3	1638	Reactome	62	TCGA_BRCA
1394	364	R-HSA-5368286	Mitochondrial translation initiation	1,00855316467093	10	0,00643093465674111	3,87691369561028e-06	0,0010279360974599	MRPL48	MRPL23, MRPL39, MRPS25, MRPS27, MRPS28	HYPO_DELTAQ_GENE_Body	3	1638	Reactome	63	TCGA_BRCA
1395	365	R-HSA-5419276	Mitochondrial translation termination	1,00855316467093	10	0,00643093465674111	3,87691369561028e-06	0,0010279360974599	MRPL48	MRPL23, MRPL39, MRPS25, MRPS27, MRPS28	HYPO_DELTAQ_GENE_Body	3	1638	Reactome	64	TCGA_BRCA
1396	366	R-HSA-1852241	Organelle biogenesis and maintenance	2,03920609988245	10	0,0315535913362	3,90084105068699e-06	0,0131472757580404	CDK1, CNGA4, DCTN1, ODF2, PKD2, PRKAB2	ACTR1A, ASAP1, BBS9, CEP70, CHCHD3, CLUAP1, CREBBP, CRTC3, DYNC1H1, EXOC6, FBF1, GBF1, HELZ2, HSP90AA1, IFT122, IFT140, IFT46, NCOA2, NINL, NPHP3, NRF1, PCNT, PRKACA, PRKAG2, RAB11FIP3, RAB8A, RXRA, SDCCAG8, TRAF3IP1	HYPO_DELTAQ_GENE_Body	3	1638	Reactome	65	TCGA_BRCA
1397	367	R-HSA-9612973	Autophagy	1,89777370298766	10	0,0191695247427731	4,60448084170572e-06	0,0158298236149243	ATG4D, PRKAB2	AMBRA1, ATG3, ATG5, CHMP4C, DYNC1H1, GABARAPL2, HSP90AA1, MVB12B, PCNT, PRKAG2, RHEB, RPTOR, TOMM20, VPS28, WDR45B	HYPO_DELTAQ_GENE_Body	3	1638	Reactome	66	TCGA_BRCA
1398	368	R-HSA-948021	Transport to the Golgi and subsequent modification	1,83894873438502	10	0,0125452257354098	5,22683877738383e-06	0,0109984329981158	COG7, DCTN1, MAN1A2, YKT6	ACTR1A, ANK3, ARFGAP2, CAPZB, COPZ1, DYNC1H1, GBF1, LMAN2, MAN1A1, MAN1C1, MGAT5, SPTB, SPTBN1, SPTBN4, ST8SIA6, TMED3, TRAPPC9	HYPO_DELTAQ_GENE_Body	3	1638	Reactome	67	TCGA_BRCA
1399	369	R-HSA-5368287	Mitochondrial translation	0,943485218563126	10	0,00643093465674111	5,81711584302104e-06	0,00152583894043522	MRPL48	MRPL23, MRPL39, MRPS25, MRPS27, MRPS28	HYPO_DELTAQ_GENE_Body	3	1638	Reactome	68	TCGA_BRCA
1400	370	R-HSA-72766	Translation	0,90732976310724	10	0,0125865822283792	5,94234886302236e-06	0,00417480271064069	MRPL48, RPL3L	EEF1A2, EEF2, EIF3B, FARS2, MRPL23, MRPL39, MRPS25, MRPS27, MRPS28, RPL17, RPL23A, RPS10, RPS24, RPS7, WARS2	HYPO_DELTAQ_GENE_Body	3	1638	Reactome	69	TCGA_BRCA
1401	371	R-HSA-2262752	Cellular responses to stress	1,18573142332933	10	0,0864230461456388	6,23932963170399e-06	0,00016998021247524	ATF3, CBX2, CDC16, CTDSP2, CUL1, DCTN1, MAP2K6, MAPK3, NR3C1, PALB2, RANBP2, RPL3L, SRPR, TPR, UBE2D3	ACTR1A, ADD1, ATP6V0D1, ATP6V1H, CABIN1, CALR, CAPZB, COX19, CREB3L2, CREBBP, CRTC3, CRYBA4, DEPDC5, DNAJB6, DYNC1H1, E2F3, ERN1, FBXL17, HELZ2, HIF3A, HM13, HSP90AA1, HSPA12B, MBTPS1, NCOA2, NOTCH1, NOX5, P4HB, PDIA5, PRDX3, PSMB1, RHEB, RORA, RPL17, RPL23A, RPS10, RPS24, RPS7, RPTOR, RXRA, SH3BP4, STAT3	HYPO_DELTAQ_GENE_Body	3	1638	Reactome	70	TCGA_BRCA
1402	372	R-HSA-166016	Toll Like Receptor 4 (TLR4) Cascade	1,43172232467272	10	0,0447288910664707	6,41909565706169e-06	6,41909565706169e-06	CUL1, IKBKB, MAP2K6, MAPK3, UBE2D3	ALPK1, APP, DNM3, DUSP7, IRF3, ITGAM, TLR6, TRAF2, VRK3	HYPO_DELTAQ_GENE_Body	3	1638	Reactome	71	TCGA_BRCA
1403	373	R-HSA-9703465	Signaling by FLT3 fusion proteins	3,07874123952178	10	0,00638984158092438	6,63424562877039e-06	8,64501134722612e-06		ETV6, GAB2, MYO18A, SPTBN1	HYPO_DELTAQ_GENE_Body	3	1638	Reactome	72	TCGA_BRCA
1404	374	R-HSA-1266738	Developmental Biology	1,38278707534395	10	0,0812785744988472	7,06869469548012e-06	7,80782625769609e-06	AKAP5, KRT40, LAMA2, LIPK, MAML2, MAP2K6, MAPK3, MED7, PI3, PIK3CD, RARA, RPL3L, SCN8A, SEMA7A, SNW1, TBPL2, TRIM33	ABLIM1, AGRN, ANK3, BOC, CACNA1H, CACNB1, CACNG4, CAPN1, CDH15, CDK5R1, COL6A6, CREBBP, CXCR4, DAB1, DAG1, DEK, DNM3, DOCK1, DOK6, EFNA2, EFNA4, ENAH, EPHA1, EPHA3, EPHB3, EZR, FGF10, FOXO3, GAB2, GFRA1, HDAC2, HELZ2, HIF3A, HSP90AA1, KLF5, KRT78, KRT80, KRT81, LIMK2, MAG, MAML3, MYF5, MYH10, NCOA2, NOTCH1, NTN1, PBX1, PLXNC1, PLXND1, PML, PRKACA, PRX, PSEN1, PSMB1, PTK2, RAC1, RAP1GAP, ROBO2, RP…	HYPO_DELTAQ_GENE_Body	3	1638	Reactome	73	TCGA_BRCA
1405	375	R-HSA-9013148	CDC42 GTPase cycle	2,1841070156997	10	0,00643093465674111	7,46818307099911e-06	0,00248961921176087	CAV1, FMNL2, GNA13, KTN1, RASGRF2, SYDE1, WIPF1, YKT6	ABR, ARFGAP2, ARHGAP5, ARHGDIG, ARHGEF16, BAIAP2, CDC42EP4, FNBP1, MCF2L, PLEKHG4, PREX1, SCRIB, STEAP3, TRIO, VAV2	HYPO_DELTAQ_GENE_Body	3	1638	Reactome	74	TCGA_BRCA
1406	376	R-HSA-8953897	Cellular responses to stimuli	1,16420278016833	10	0,0864230461456388	7,65993748367944e-06	0,00020155271561928	ATF3, CBX2, CDC16, CTDSP2, CUL1, DCTN1, MAP2K6, MAPK3, NR3C1, PALB2, RANBP2, RPL3L, SRPR, TPR, UBE2D3	ACTR1A, ADD1, ATP6V0D1, ATP6V1H, CABIN1, CALR, CAPZB, COX19, CREB3L2, CREBBP, CRTC3, CRYBA4, DEPDC5, DNAJB6, DYNC1H1, E2F3, ERN1, FBXL17, HELZ2, HIF3A, HM13, HSP90AA1, HSPA12B, MBTPS1, NCOA2, NOTCH1, NOX5, P4HB, PDIA5, PRDX3, PSMB1, RHEB, RORA, RPL17, RPL23A, RPS10, RPS24, RPS7, RPTOR, RXRA, SH3BP4, STAT3	HYPO_DELTAQ_GENE_Body	3	1638	Reactome	75	TCGA_BRCA
1407	377	R-HSA-2173788	Downregulation of TGF-beta receptor signaling	2,81231170917855	10	0,0319492079046219	9,06696875208844e-06	9,91458461899752e-06	TGFBR1	MTMR4, SMAD7, SMURF1, TGFB1	HYPO_DELTAQ_GENE_Body	3	1638	Reactome	76	TCGA_BRCA
1408	378	R-HSA-382551	Transport of small molecules	1,3486128772545	10	0,0187565941151186	9,20676511971225e-06	7,78395866682084e-05	APOE, ATP1A4, BSND, CUL1, NIPAL1, PLTP, SLC2A8, SLC30A1, SLC34A2, SLC4A3	ABCA2, ABCB1, ABCB4, ABCC3, ABCC9, ABCD1, ABCF1, ADCY1, ADCY3, ADCY5, ADCY9, ADD1, AQP11, ATP13A1, ATP2A2, ATP2C2, ATP4B, ATP6V0D1, ATP6V1H, ATP8B3, CLCN1, CTNS, GNAS, LCN15, LMF1, LRRC8B, LRRC8E, MBTPS1, P4HB, PCSK9, PRKACA, PSMB1, RYR1, SCARB1, SCNN1D, SLC12A5, SLC12A7, SLC15A3, SLC15A4, SLC1A5, SLC2A7, SLC3A2, SLC43A2, SLC4A8, SLC5A2, SLC6A3, SLC6A6, SLC7A5, SLC8A1, SLCO3A1, STEAP3, TRPM4, TTY…	HYPO_DELTAQ_GENE_Body	3	1638	Reactome	77	TCGA_BRCA
1409	379	R-HSA-201451	Signaling by BMP	3,65600522193211	10	0,0314515171895399	9,28026599300073e-06	1,23211869898674e-05	BMP10, FSTL1, UBE2D3	SKI, SMAD6, SMAD7, SMURF1	HYPO_DELTAQ_GENE_Body	3	1638	Reactome	78	TCGA_BRCA
1410	380	R-HSA-512988	Interleukin-3, Interleukin-5 and GM-CSF signaling	1,32945644433895	10	0,00638984158092438	9,93352402533174e-06	1,15722977617833e-05	PIK3CD	GAB2, PRKACA, RAPGEF1	HYPO_DELTAQ_GENE_Body	3	1638	Reactome	79	TCGA_BRCA
1411	381	R-HSA-73887	Death Receptor Signaling	1,91163671735013	10	0,0255593663236975	1,02796569670005e-05	1,02796569670005e-05	GNA13, IKBKB, RASGRF2, UBE2D3	ABR, ARHGEF10L, ARHGEF16, ARHGEF18, HDAC2, MAG, MCF2L, PREX1, PSEN1, RAC1, TIAM2, TNFRSF1A, TRAF2, TRIO, USP2, VAV2	HYPO_DELTAQ_GENE_Body	3	1638	Reactome	80	TCGA_BRCA
1412	382	R-HSA-2894862	Constitutive Signaling by NOTCH1 HD+PEST Domain Mutants	2,52138291167732	10	0,088235294117647	1,21863862828203e-05	1,3565463202342e-05	CUL1, MAML2, SNW1	CREBBP, HDAC2, HDAC4, HDAC5, MAML3, NOTCH1, PSEN1	HYPO_DELTAQ_GENE_Body	3	1638	Reactome	81	TCGA_BRCA
1413	383	R-HSA-2644606	Constitutive Signaling by NOTCH1 PEST Domain Mutants	2,52138291167732	10	0,088235294117647	1,21863862828203e-05	1,3565463202342e-05	CUL1, MAML2, SNW1	CREBBP, HDAC2, HDAC4, HDAC5, MAML3, NOTCH1, PSEN1	HYPO_DELTAQ_GENE_Body	3	1638	Reactome	82	TCGA_BRCA
1414	384	R-HSA-2894858	Signaling by NOTCH1 HD+PEST Domain Mutants in Cancer	2,52138291167732	10	0,088235294117647	1,21863862828203e-05	1,3565463202342e-05	CUL1, MAML2, SNW1	CREBBP, HDAC2, HDAC4, HDAC5, MAML3, NOTCH1, PSEN1	HYPO_DELTAQ_GENE_Body	3	1638	Reactome	83	TCGA_BRCA
1415	385	R-HSA-2644602	Signaling by NOTCH1 PEST Domain Mutants in Cancer	2,52138291167732	10	0,088235294117647	1,21863862828203e-05	1,3565463202342e-05	CUL1, MAML2, SNW1	CREBBP, HDAC2, HDAC4, HDAC5, MAML3, NOTCH1, PSEN1	HYPO_DELTAQ_GENE_Body	3	1638	Reactome	84	TCGA_BRCA
1416	386	R-HSA-2644603	Signaling by NOTCH1 in Cancer	2,52138291167732	10	0,088235294117647	1,21863862828203e-05	1,3565463202342e-05	CUL1, MAML2, SNW1	CREBBP, HDAC2, HDAC4, HDAC5, MAML3, NOTCH1, PSEN1	HYPO_DELTAQ_GENE_Body	3	1638	Reactome	85	TCGA_BRCA
1417	387	R-HSA-1980143	Signaling by NOTCH1	2,56908475054689	10	0,106427709087881	1,25189841689686e-05	6,01402211708639e-05	CUL1, MAML2, SNW1	ARRB2, CREBBP, HDAC2, HDAC4, HDAC5, MAML3, NOTCH1, PSEN1, TLE1, TLE2	HYPO_DELTAQ_GENE_Body	3	1638	Reactome	86	TCGA_BRCA
1418	388	R-HSA-201722	Formation of the beta-catenin:TCF transactivating complex	4,57000652741514	10	0,0220738602189342	1,25960869803819e-05	1,25960869803819e-05	LEO1	AXIN2, BCL9L, CDC73, CREBBP, MEN1, SMARCA4, TLE1, TLE2, TRRAP	HYPO_DELTAQ_GENE_Body	3	1638	Reactome	87	TCGA_BRCA
1419	389	R-HSA-8856688	Golgi-to-ER retrograde transport	1,76496803817412	10	0,0191695247427731	1,28435556520154e-05	0,00967480579407089	DCTN1	ACTR1A, ARFGAP2, CAPZB, COPZ1, DYNC1H1, GALNT2, GBF1, KIF13B, KIF25, KLC1, PLA2G6, STX18, TMED3	HYPO_DELTAQ_GENE_Body	3	1638	Reactome	88	TCGA_BRCA
1420	390	R-HSA-2682334	EPH-Ephrin signaling	1,74852423657623	10	0,0188709103137239	1,37463432102308e-05	0,0160318707467043		EFNA2, EFNA4, EPHA1, EPHA3, EPHB3, LIMK2, MYH10, PSEN1, PTK2, RAC1, VAV2	HYPO_DELTAQ_GENE_Body	3	1638	Reactome	89	TCGA_BRCA
1421	391	R-HSA-3371497	HSP90 chaperone cycle for steroid hormone receptors (SHR) in the presence of ligand	2,30905592964134	10	0,0385178471834914	1,39889285857487e-05	0,00012569306717948	DCTN1, NR3C1	ACTR1A, CAPZB, DYNC1H1, HSP90AA1	HYPO_DELTAQ_GENE_Body	3	1638	Reactome	90	TCGA_BRCA
1422	392	R-HSA-201681	TCF dependent signaling in response to WNT	1,77517016556241	10	0,02840931873772	1,44147375779984e-05	0,000121823092867482	CAV1, LEO1, SFRP1, USP8	AXIN2, BCL9L, CCDC88C, CDC73, CHD8, CREBBP, CTBP1, LRP5, MEN1, PPP2R5C, PSMB1, RYK, SMARCA4, SOX6, TLE1, TLE2, TRRAP	HYPO_DELTAQ_GENE_Body	3	1638	Reactome	91	TCGA_BRCA
1423	393	R-HSA-6807070	PTEN Regulation	1,41522782784469	10	0,0444262409369771	1,50043457186863e-05	0,000588784610946995	CBX2, MAPK3, RCOR1	AGO2, HDAC2, HDAC5, KDM1A, OTUD3, PML, PSMB1, RHEB, RPTOR, SNAI1, TRIM27, WWP2	HYPO_DELTAQ_GENE_Body	3	1638	Reactome	92	TCGA_BRCA
1424	394	R-HSA-9013149	RAC1 GTPase cycle	2,10068808332011	10	0,0125043960767457	1,53758358768126e-05	0,000259294880328858	CAV1, GNA13, KTN1, RASGRF2, WASF1, WIPF1, YKT6	ABR, ARHGAP5, ARHGEF18, BAIAP2, BAIAP2L1, CDC42EP4, DOCK1, MCF2L, MPP7, PKN1, PLD2, PLEKHG4, PREX1, RAC1, SLC1A5, SWAP70, TIAM2, TRIO, VAV2	HYPO_DELTAQ_GENE_Body	3	1638	Reactome	93	TCGA_BRCA
1425	395	R-HSA-6811436	COPI-independent Golgi-to-ER retrograde traffic	2,58070956842267	10	0,00638984158092438	1,73480154603415e-05	2,13246393057387e-05	DCTN1	ACTR1A, CAPZB, DYNC1H1, GALNT2, PLA2G6	HYPO_DELTAQ_GENE_Body	3	1638	Reactome	94	TCGA_BRCA
1426	396	R-HSA-2029480	Fcgamma receptor (FCGR) dependent phagocytosis	1,5995022845953	10	0,0129462041226747	1,79635142532459e-05	2,72534625563538e-05	MAPK3, PLD4, WASF1, WIPF1	BAIAP2, DOCK1, HSP90AA1, ITPR2, ITPR3, PLA2G6, PLD2, PTK2, RAC1, VAV2	HYPO_DELTAQ_GENE_Body	3	1638	Reactome	95	TCGA_BRCA
1427	397	R-HSA-73894	DNA Repair	1,09680156657963	10	0,00643093465674111	2,02725056050964e-05	0,000251198097215948	AQR, PALB2	BARD1, BRE, COPS8, FAN1, FANCC, FTO, HERC2, LIG3, MSH3, MUTYH, PARP1, POLD3, POLE, POLK, RAD51B, RMI2, RTEL1, SLX4, UVSSA	HYPO_DELTAQ_GENE_Body	3	1638	Reactome	96	TCGA_BRCA
1428	398	R-HSA-3928665	EPH-ephrin mediated repulsion of cells	2,38759524697608	10	0,012580606875816	2,70430190998655e-05	0,00127103873722697		EFNA2, EFNA4, EPHA1, EPHA3, EPHB3, PSEN1, RAC1, VAV2	HYPO_DELTAQ_GENE_Body	3	1638	Reactome	97	TCGA_BRCA
1429	399	R-HSA-5357905	Regulation of TNFR1 signaling	1,52333550913838	10	0,0319492079046219	2,79514093105887e-05	2,79514093105887e-05	IKBKB, UBE2D3	TNFRSF1A, TRAF2, USP2	HYPO_DELTAQ_GENE_Body	3	1638	Reactome	98	TCGA_BRCA
1430	400	R-HSA-975138	TRAF6 mediated induction of NFkB and MAP kinases upon TLR7/8 or 9 activation	1,43372753801259	10	0,0383390494855463	3,03496311788269e-05	3,03496311788269e-05	CUL1, IKBKB, MAP2K6, MAPK3	ALPK1, APP, DUSP7, TLR9, TRAF2, VRK3	HYPO_DELTAQ_GENE_Body	3	1638	Reactome	99	TCGA_BRCA
1431	401	R-HSA-975155	MyD88 dependent cascade initiated on endosome	1,41980785317752	10	0,0383390494855463	3,21874131453823e-05	3,21874131453823e-05	CUL1, IKBKB, MAP2K6, MAPK3	ALPK1, APP, DUSP7, TLR9, TRAF2, VRK3	HYPO_DELTAQ_GENE_Body	3	1638	Reactome	100	TCGA_BRCA
1432	402	R-HSA-109582	Hemostasis	1,58289079075575	10	0,0677115856958495	3,22056491892464e-05	0,000188456633081559	ANGPT1, CAV1, ENDOD1, GNA13, GUCY1A3, GUCY1B3, ISLR, MAPK3, PF4, RCOR1, RHOG, SERPIND1	APLP2, APP, ARRB2, ATP2A2, BCAR1, CAPZB, CD44, CEACAM5, CHID1, DAGLB, DGKD, DOCK1, F2RL3, GLG1, GNA12, GNAS, HDAC2, IRF2, ITGAM, ITGAX, ITPK1, ITPR2, ITPR3, KCNMA1, KDM1A, KIF13B, KIF25, KLC1, LRP8, MAG, MANF, NFE2, PHF21A, PLAT, PPP2R5C, PRKACA, PRKCG, PRKCH, PRTN3, PTK2, RAC1, RAD51B, SCCPDH, SH2B2, SLC3A2, SLC7A5, SLC8A1, STIM1, TBXA2R, TEX264, TGFB1, TGFB2, THPO, VAV2, ZFPM1	HYPO_DELTAQ_GENE_Body	3	1638	Reactome	101	TCGA_BRCA
1433	403	R-HSA-73933	Resolution of Abasic Sites (AP sites)	1,97621903888222	2	0,00888694638694639	3,32345751638594e-05	0,00315986845706757		LIG3, MUTYH, PARP1, POLD3, POLE	HYPO_DELTAQ_GENE_Body	3	1638	Reactome	102	TCGA_BRCA
1434	404	R-HSA-68886	M Phase	1,18003626759769	10	0,0451688106240373	3,3310365303555e-05	0,0011109894407775	BLZF1, CDC16, CDK1, DCTN1, MAPK3, NCAPD2, ODF2, RANBP2, TPR	ACTR1A, BIRC5, CEP70, CHMP4C, DYNC1H1, HSP90AA1, INCENP, MAD1L1, NEK7, NINL, PCNT, PDS5A, PPP2R5C, PRKACA, PSMB1, RCC1, SDCCAG8, SET, STAG1	HYPO_DELTAQ_GENE_Body	3	1638	Reactome	103	TCGA_BRCA
1435	405	R-HSA-76002	Platelet activation, signaling and aggregation	1,66967167615797	10	0,0347447772565059	3,3396650426504e-05	0,000895232551707054	ENDOD1, GNA13, ISLR, MAPK3, PF4, RHOG	APLP2, APP, ARRB2, BCAR1, CHID1, DAGLB, DGKD, F2RL3, GNA12, ITPR2, ITPR3, MANF, PRKCG, PRKCH, PTK2, RAC1, SCCPDH, TBXA2R, TEX264, TGFB1, TGFB2, THPO, VAV2	HYPO_DELTAQ_GENE_Body	3	1638	Reactome	104	TCGA_BRCA
1436	406	R-HSA-9006925	Intracellular signaling by second messengers	1,62489120974761	10	0,0645161290322581	3,35623269213276e-05	0,00104009156019742	CBX2, MAPK3, PIK3AP1, PIK3CD, RCOR1, RHOG	ADCY1, ADCY3, ADCY5, ADCY9, AGO2, FGF10, FGFR2, FGFR3, FOXO3, GAB2, HBEGF, HDAC2, HDAC5, ITPR2, ITPR3, KDM1A, OTUD3, PHLPP1, PML, PPP2R5C, PRKACA, PRKCG, PRR5, PSMB1, RAC1, RHEB, RPTOR, SNAI1, TRIM27, WWP2	HYPO_DELTAQ_GENE_Body	3	1638	Reactome	105	TCGA_BRCA
1437	407	R-HSA-3296482	Defects in vitamin and cofactor metabolism	2,92480417754569	10	0,012580606875816	3,39256978467905e-05	0,0102585120264674		ACACA, MCCC1, PC, PCCA	HYPO_DELTAQ_GENE_Body	3	1638	Reactome	106	TCGA_BRCA
1438	408	R-HSA-168181	Toll Like Receptor 7/8 (TLR7/8) Cascade	1,40615585458927	10	0,0383390494855463	3,41161878965658e-05	3,41161878965658e-05	CUL1, IKBKB, MAP2K6, MAPK3	ALPK1, APP, DUSP7, TLR9, TRAF2, VRK3	HYPO_DELTAQ_GENE_Body	3	1638	Reactome	107	TCGA_BRCA
1439	409	R-HSA-69278	Cell Cycle, Mitotic	1,10201379398361	10	0,0512841586192727	3,77062593942394e-05	0,000143659583398028	BLZF1, CDC16, CDK1, CUL1, DCTN1, MAPK3, NCAPD2, ODF2, RANBP2, TPR	ACTR1A, BIRC5, CEP70, CHMP4C, DYNC1H1, E2F3, FBXL18, FBXL7, HSP90AA1, INCENP, LCMT1, MAD1L1, NEK7, NINL, ORC1, PCNT, PDS5A, POLD3, POLE, PPP2R5C, PRKACA, PSMB1, RAB8A, RCC1, SDCCAG8, SET, STAG1	HYPO_DELTAQ_GENE_Body	3	1638	Reactome	108	TCGA_BRCA
1440	410	R-HSA-5218859	Regulated Necrosis	2,01710632934186	10	0,0192928039702233	3,866263067694e-05	0,0421539169301786	OGT	CDC37, CHMP4C, ELANE, GSDMD, HSP90AA1, IRF2, TRAF2	HYPO_DELTAQ_GENE_Body	3	1638	Reactome	109	TCGA_BRCA
1441	411	R-HSA-168138	Toll Like Receptor 9 (TLR9) Cascade	1,36673092408677	10	0,0383390494855463	4,04840832562087e-05	4,04840832562087e-05	CUL1, IKBKB, MAP2K6, MAPK3	ALPK1, APP, DUSP7, TLR9, TRAF2, VRK3	HYPO_DELTAQ_GENE_Body	3	1638	Reactome	110	TCGA_BRCA
1442	412	R-HSA-418885	DCC mediated attractive signaling	6,2674375233122	10	0,0321546732837055	4,42412090854003e-05	4,42412090854003e-05		ABLIM1, DOCK1, NTN1, PTK2, RAC1, TRIO	HYPO_DELTAQ_GENE_Body	3	1638	Reactome	111	TCGA_BRCA
1443	413	R-HSA-6807878	COPI-mediated anterograde transport	2,46670231841203	10	0,0289954623038175	5,46698960616642e-05	0,00185084006132481	COG7, DCTN1, YKT6	ACTR1A, ANK3, ARFGAP2, CAPZB, COPZ1, DYNC1H1, GBF1, SPTB, SPTBN1, SPTBN4, TMED3	HYPO_DELTAQ_GENE_Body	3	1638	Reactome	112	TCGA_BRCA
1444	414	R-HSA-9682385	FLT3 signaling in disease	2,08914584110407	10	0,00638984158092438	5,47729235513154e-05	7,127839919003e-05		ETV6, GAB2, MYO18A, SPTBN1	HYPO_DELTAQ_GENE_Body	3	1638	Reactome	113	TCGA_BRCA
1445	415	R-HSA-5696400	Dual Incision in GG-NER	1,42673374514424	1	0,00568181818181818	5,67471900037677e-05	5,67471900037677e-05		PARP1, POLD3, POLE, POLK	HYPO_DELTAQ_GENE_Body	3	1638	Reactome	114	TCGA_BRCA
1446	416	R-HSA-9013409	RHOJ GTPase cycle	2,92480417754569	10	0,0306748466257669	5,99097383681428e-05	0,00102324046754338	CAV1, SYDE1	ARHGAP5, FNBP1, MPP7, PREX1, SCRIB, SLC1A5, STEAP3, TRIO, WWP2	HYPO_DELTAQ_GENE_Body	3	1638	Reactome	115	TCGA_BRCA
1447	417	R-HSA-9006931	Signaling by Nuclear Receptors	1,28495581021882	10	0,024692298898754	6,22493777978915e-05	8,77421118170738e-05	APOE, CAV1, MAPK3, PLTP, RARA	AGO2, CPT1A, CREBBP, EEPD1, FOXO3, GREB1, HBEGF, HSP90AA1, KDM1A, KDM1B, NCOA2, PTK2, RDH10, RXRA, STAG1, ZDHHC7	HYPO_DELTAQ_GENE_Body	3	1638	Reactome	116	TCGA_BRCA
1448	418	R-HSA-1280215	Cytokine Signaling in Immune system	0,985889048610907	10	0,0552147239263804	6,25627030945813e-05	6,25627030945813e-05	CUL1, IKBKB, IL12RB2, IL20RA, LIF, MAP2K6, MAPK3, PIK3CD, PTPN12, RANBP2, TPR, TRIM14, UBE2D3	ALPK1, APP, BIRC5, CD44, CRLF1, DUSP7, EIF4E3, FOXO3, GAB2, GSDMD, HSP90AA1, IL10, IL15RA, IL27, IL36RN, IRF2, IRF3, ITGAM, ITGAX, LAMA5, P4HB, PML, PRKACA, PRTN3, PSMB1, RAPGEF1, RORA, SMAD7, SMARCA4, STAT3, TGFB1, TNFRSF18, TNFRSF1A, TRAF2, VRK3	HYPO_DELTAQ_GENE_Body	3	1638	Reactome	117	TCGA_BRCA
1449	419	R-HSA-75893	TNF signaling	1,28280884980074	10	0,0255593663236975	6,75980897700565e-05	6,75980897700565e-05	IKBKB, UBE2D3	TNFRSF1A, TRAF2, USP2	HYPO_DELTAQ_GENE_Body	3	1638	Reactome	118	TCGA_BRCA
1450	420	R-HSA-168255	Influenza Infection	1,12492468367142	9	0,0065359477124183	7,0657764533874e-05	0,0296689668861134	RANBP2, RPL3L, TPR	CALR, HSP90AA1, PARP1, RPL17, RPL23A, RPS10, RPS24, RPS7, TGFB1	HYPO_DELTAQ_GENE_Body	3	1638	Reactome	119	TCGA_BRCA
1451	421	R-HSA-8943724	Regulation of PTEN gene transcription	2,1576424260583	10	0,0251612137516319	7,20824635195171e-05	0,00169366976112843	CBX2, MAPK3, RCOR1	HDAC2, HDAC5, KDM1A, RHEB, RPTOR, SNAI1	HYPO_DELTAQ_GENE_Body	3	1638	Reactome	120	TCGA_BRCA
1452	422	R-HSA-9013406	RHOQ GTPase cycle	2,72651236889853	10	0,024692298898754	7,2433781109173e-05	0,00137037123702049	CAV1, SYDE1	ARHGAP5, CDC42EP4, FNBP1, MPP7, PREX1, SCRIB, SLC1A5, STEAP3, WWP2	HYPO_DELTAQ_GENE_Body	3	1638	Reactome	121	TCGA_BRCA
1453	423	R-HSA-9696270	RND2 GTPase cycle	3,74102859918635	10	0,031466455570948	7,24552361028834e-05	0,0038197825059107	CAV1, KTN1, RBMX	ARHGAP5, FAM83B, FNBP1, KIDINS220, LRRC1, PLXND1, SCRIB, SGK223	HYPO_DELTAQ_GENE_Body	3	1638	Reactome	122	TCGA_BRCA
1454	424	R-HSA-975871	MyD88 cascade initiated on plasma membrane	1,3568679174181	10	0,0389626818469323	7,84635926934282e-05	0,000990538815756189	CUL1, IKBKB, MAP2K6, MAPK3	ALPK1, APP, DUSP7, TRAF2, VRK3	HYPO_DELTAQ_GENE_Body	3	1638	Reactome	123	TCGA_BRCA
1455	425	R-HSA-168142	Toll Like Receptor 10 (TLR10) Cascade	1,3568679174181	10	0,0389626818469323	7,84635926934282e-05	0,000990538815756189	CUL1, IKBKB, MAP2K6, MAPK3	ALPK1, APP, DUSP7, TRAF2, VRK3	HYPO_DELTAQ_GENE_Body	3	1638	Reactome	124	TCGA_BRCA
1456	426	R-HSA-168176	Toll Like Receptor 5 (TLR5) Cascade	1,3568679174181	10	0,0389626818469323	7,84635926934282e-05	0,000990538815756189	CUL1, IKBKB, MAP2K6, MAPK3	ALPK1, APP, DUSP7, TRAF2, VRK3	HYPO_DELTAQ_GENE_Body	3	1638	Reactome	125	TCGA_BRCA
1457	427	R-HSA-69275	G2/M Transition	1,3735268237093	10	0,0306748466257669	8,12664148012074e-05	0,000207970441475755	CDK1, CUL1, DCTN1, ODF2	ACTR1A, CEP70, DYNC1H1, FBXL18, FBXL7, HSP90AA1, LCMT1, NINL, PCNT, PRKACA, PSMB1, RAB8A, SDCCAG8	HYPO_DELTAQ_GENE_Body	3	1638	Reactome	126	TCGA_BRCA
1458	428	R-HSA-5619507	Activation of HOX genes during differentiation	0,928509262712918	1	0,0065359477124183	8,49681937352209e-05	8,49681937352209e-05	RARA	CREBBP, PBX1, RXRA	HYPO_DELTAQ_GENE_Body	3	1638	Reactome	127	TCGA_BRCA
1459	429	R-HSA-5617472	Activation of anterior HOX genes in hindbrain development during early embryogenesis	0,928509262712918	1	0,0065359477124183	8,49681937352209e-05	8,49681937352209e-05	RARA	CREBBP, PBX1, RXRA	HYPO_DELTAQ_GENE_Body	3	1638	Reactome	128	TCGA_BRCA
1460	430	R-HSA-9664422	FCGR3A-mediated phagocytosis	1,13584628254202	10	0,0129462041226747	8,74417692570553e-05	0,000125802516787669	MAPK3, WASF1, WIPF1	BAIAP2, DOCK1, PTK2, RAC1, VAV2	HYPO_DELTAQ_GENE_Body	3	1638	Reactome	129	TCGA_BRCA
1461	431	R-HSA-9664417	Leishmania phagocytosis	1,13584628254202	10	0,0129462041226747	8,74417692570553e-05	0,000125802516787669	MAPK3, WASF1, WIPF1	BAIAP2, DOCK1, PTK2, RAC1, VAV2	HYPO_DELTAQ_GENE_Body	3	1638	Reactome	130	TCGA_BRCA
1462	432	R-HSA-9664407	Parasite infection	1,13584628254202	10	0,0129462041226747	8,74417692570553e-05	0,000125802516787669	MAPK3, WASF1, WIPF1	BAIAP2, DOCK1, PTK2, RAC1, VAV2	HYPO_DELTAQ_GENE_Body	3	1638	Reactome	131	TCGA_BRCA
1463	433	R-HSA-453274	Mitotic G2-G2/M phases	1,43842828403886	10	0,0306748466257669	8,76308089158867e-05	0,000224152618741724	CDK1, CUL1, DCTN1, ODF2	ACTR1A, CEP70, DYNC1H1, E2F3, FBXL18, FBXL7, HSP90AA1, LCMT1, NINL, PCNT, PRKACA, PSMB1, RAB8A, SDCCAG8	HYPO_DELTAQ_GENE_Body	3	1638	Reactome	132	TCGA_BRCA
1464	434	R-HSA-449147	Signaling by Interleukins	1,184001691129	10	0,0562697823453558	9,02329086318663e-05	9,02329086318663e-05	CUL1, IKBKB, IL12RB2, IL20RA, LIF, MAP2K6, MAPK3, PIK3CD, PTPN12	ALPK1, APP, BIRC5, CRLF1, DUSP7, FOXO3, GAB2, GSDMD, HSP90AA1, IL10, IL15RA, IL27, IL36RN, ITGAM, ITGAX, LAMA5, P4HB, PRKACA, PRTN3, PSMB1, RAPGEF1, RORA, SMARCA4, STAT3, TGFB1, TNFRSF1A, TRAF2, VRK3	HYPO_DELTAQ_GENE_Body	3	1638	Reactome	133	TCGA_BRCA
1465	435	R-HSA-73884	Base Excision Repair	1,62489120974761	2	0,00888694638694639	9,18846776026471e-05	0,0085437197013883		LIG3, MUTYH, PARP1, POLD3, POLE	HYPO_DELTAQ_GENE_Body	3	1638	Reactome	134	TCGA_BRCA
1466	436	R-HSA-9013694	Signaling by NOTCH4	1,44434774199787	10	0,0129875606156441	9,34203385289233e-05	0,000103900874430318	CUL1, MAML2, SNW1	CREBBP, MAML3, NOTCH1, PSEN1, PSMB1	HYPO_DELTAQ_GENE_Body	3	1638	Reactome	135	TCGA_BRCA
1467	437	R-HSA-3000171	Non-integrin membrane-ECM interactions	2,08914584110407	10	0,0130718954248366	9,47078631643582e-05	0,000147666974713642	LAMA2	AGRN, DAG1, LAMA5, LAMB3, TGFB1	HYPO_DELTAQ_GENE_Body	3	1638	Reactome	136	TCGA_BRCA
1468	438	R-HSA-8854050	FBXL7 down-regulates AURKA during mitotic entry and in early mitosis	1,0832608064984	10	0,00638984158092438	9,73832780947918e-05	0,000190814710277254	CUL1	FBXL18, FBXL7, PSMB1	HYPO_DELTAQ_GENE_Body	3	1638	Reactome	137	TCGA_BRCA
1469	439	R-HSA-2173791	TGF-beta receptor signaling in EMT (epithelial to mesenchymal transition)	4,57000652741514	10	0,0308653736234424	0,000107943888973348	0,000115889993377688	TGFBR1	ARHGEF18, PARD3, SMURF1, TGFB1	HYPO_DELTAQ_GENE_Body	3	1638	Reactome	138	TCGA_BRCA
1470	440	R-HSA-9013420	RHOU GTPase cycle	1,46240208877285	10	0,0125043960767457	0,000114691776784762	0,019152470730684		HGS, SPTBN1, STAM, WWP2	HYPO_DELTAQ_GENE_Body	3	1638	Reactome	139	TCGA_BRCA
1471	441	R-HSA-9725371	Nuclear events stimulated by ALK signaling in cancer	2,30905592964134	10	0,00643093465674111	0,000133770192400552	0,000133770192400552	CUL1, MAPK3	STAT3	HYPO_DELTAQ_GENE_Body	3	1638	Reactome	140	TCGA_BRCA
1472	442	R-HSA-9725370	Signaling by ALK fusions and activated point mutants	2,48332430168974	10	0,0337423312883436	0,000134448905602111	0,000192356589959146	CUL1, DCTN1, MAPK3, RANBP2, TPR	HIP1, KLC1, LMO7, STAT3	HYPO_DELTAQ_GENE_Body	3	1638	Reactome	141	TCGA_BRCA
1473	443	R-HSA-9700206	Signaling by ALK in cancer	2,48332430168974	10	0,0337423312883436	0,000134448905602111	0,000192356589959146	CUL1, DCTN1, MAPK3, RANBP2, TPR	HIP1, KLC1, LMO7, STAT3	HYPO_DELTAQ_GENE_Body	3	1638	Reactome	142	TCGA_BRCA
1474	444	R-HSA-933542	TRAF6 mediated NF-kB activation	1,75488250652741	10	0,0127796831618488	0,000139812420793412	0,000139812420793412	IKBKB	APP, TRAF2	HYPO_DELTAQ_GENE_Body	3	1638	Reactome	143	TCGA_BRCA
1475	445	R-HSA-6806834	Signaling by MET	2,61922762168271	10	0,0474156942940775	0,000157075590254677	0,000214815707671658	LAMA2, USP8	HGFAC, HGS, LAMA5, LAMB3, PTK2, RAC1, RAPGEF1, SH3GL1, STAM, STAT3	HYPO_DELTAQ_GENE_Body	3	1638	Reactome	144	TCGA_BRCA
1476	446	R-HSA-2173789	TGF-beta receptor signaling activates SMADs	2,92480417754569	10	0,0256420793096363	0,000162324153979973	0,000177373465622629	TGFBR1	ITGB8, LTBP3, LTBP4, MTMR4, SMAD7, SMURF1, TGFB1, TGFB2	HYPO_DELTAQ_GENE_Body	3	1638	Reactome	145	TCGA_BRCA
1477	447	R-HSA-5218920	VEGFR2 mediated vascular permeability	2,52138291167732	8	0,00972066108821448	0,000164712843592292	0,0152013848421569	CAV1	HSP90AA1, PRR5, RAC1, VAV2	HYPO_DELTAQ_GENE_Body	3	1638	Reactome	146	TCGA_BRCA
1478	448	R-HSA-5625740	RHO GTPases activate PKNs	2,50697500932488	10	0,00638984158092438	0,000165994692886966	0,000189951302303818	PKN3	KDM1A, MYH10, NCOA2, PKN1, RAC1	HYPO_DELTAQ_GENE_Body	3	1638	Reactome	147	TCGA_BRCA
1479	449	R-HSA-2028269	Signaling by Hippo	2,19360313315927	4	0,00625219803837287	0,000166938164140246	0,000166938164140246		MOB1B, STK3, WWTR1	HYPO_DELTAQ_GENE_Body	3	1638	Reactome	148	TCGA_BRCA
1480	450	R-HSA-9616222	Transcriptional regulation of granulopoiesis	2,83045565568938	10	0,0245398773006135	0,000169163493437308	0,00106473137149156	RARA	DEK, KLF5, PML, RXRA, STAT3	HYPO_DELTAQ_GENE_Body	3	1638	Reactome	149	TCGA_BRCA
1481	451	R-HSA-6811442	Intra-Golgi and retrograde Golgi-to-ER traffic	1,89717027732693	10	0,0194813409234662	0,000179204650700572	0,00228007145683143	COG7, DCTN1, MAN1A2, RGP1, YKT6	ACTR1A, ARFGAP2, CAPZB, COPZ1, CUX1, CYTH1, DYNC1H1, GALNT2, GBF1, IGF2R, KIF13B, KIF25, KLC1, MAN1A1, MAN1C1, PLA2G6, STX18, TMED3, USP6NL	HYPO_DELTAQ_GENE_Body	3	1638	Reactome	150	TCGA_BRCA
1482	452	R-HSA-5693538	Homology Directed Repair	1,86384579941637	10	0,00645161290322581	0,000188750851659179	0,00464571121775404	PALB2	BARD1, BRE, HERC2, LIG3, PARP1, POLD3, POLE, POLK, RAD51B, RMI2, RTEL1, SLX4	HYPO_DELTAQ_GENE_Body	3	1638	Reactome	151	TCGA_BRCA
1483	453	R-HSA-381340	Transcriptional regulation of white adipocyte differentiation	1,2186684073107	7	0,00636942675159236	0,000196875288406243	0,000196875288406243	MED7	CREBBP, HELZ2, KLF5, NCOA2, RXRA, TGFB1	HYPO_DELTAQ_GENE_Body	3	1638	Reactome	152	TCGA_BRCA
1484	454	R-HSA-446203	Asparagine N-linked glycosylation	1,60192454953916	8	0,00645161290322581	0,000197289244139537	0,000197289244139537	COG7, DCTN1, MAN1A2, ST3GAL2, ST6GALNAC6, YKT6	ACTR1A, ANK3, ARFGAP2, B4GALNT2, CALR, CAPZB, COPZ1, DYNC1H1, GBF1, GMDS, GNE, LMAN2, MAN1A1, MAN1C1, MGAT5, PGM3, SPTB, SPTBN1, SPTBN4, ST6GALNAC3, ST6GALNAC5, ST8SIA6, TMED3, TRAPPC9, UMOD	HYPO_DELTAQ_GENE_Body	3	1638	Reactome	153	TCGA_BRCA
1485	455	R-HSA-1257604	PIP3 activates AKT signaling	1,43674591177683	10	0,05048574613792	0,00020497498073173	0,00193311172665608	CBX2, MAPK3, PIK3AP1, PIK3CD, RCOR1, RHOG	AGO2, FGF10, FGFR2, FGFR3, FOXO3, GAB2, HBEGF, HDAC2, HDAC5, KDM1A, OTUD3, PHLPP1, PML, PPP2R5C, PRR5, PSMB1, RAC1, RHEB, RPTOR, SNAI1, TRIM27, WWP2	HYPO_DELTAQ_GENE_Body	3	1638	Reactome	154	TCGA_BRCA
1486	456	R-HSA-5663213	RHO GTPases Activate WASPs and WAVEs	2,43733681462141	10	0,00643093465674111	0,000205769877243403	0,000267458866181288	MAPK3, WASF1, WIPF1	BAIAP2, PTK2, RAC1	HYPO_DELTAQ_GENE_Body	3	1638	Reactome	155	TCGA_BRCA
1487	457	R-HSA-2132295	MHC class II antigen presentation	1,2186684073107	9	0,00641025641025641	0,000207745163916773	0,000235154305685903	ACTR1B, DCTN1	ACTR1A, AP1S1, CAPZB, DNM3, DYNC1H1, HLA-DOB, KLC1	HYPO_DELTAQ_GENE_Body	3	1638	Reactome	156	TCGA_BRCA
1488	458	R-HSA-195258	RHO GTPase Effectors	1,38988628271799	10	0,0188178386031147	0,000213155764903048	0,0109900198324415	FMNL2, KTN1, MAPK3, PKN3, RANBP2, RHOG, WASF1, WIPF1	BAIAP2, BIRC5, DYNC1H1, INCENP, KDM1A, KLC1, LIMK2, MAD1L1, MEN1, MYH10, NCOA2, PKN1, PPP2R5C, PTK2, RAC1	HYPO_DELTAQ_GENE_Body	3	1638	Reactome	157	TCGA_BRCA
1489	459	R-HSA-68877	Mitotic Prometaphase	1,59825364893207	10	0,0347447772565059	0,000224152618741724	0,00346873577490644	CDK1, DCTN1, NCAPD2, ODF2, RANBP2	ACTR1A, BIRC5, CEP70, DYNC1H1, HSP90AA1, INCENP, MAD1L1, NEK7, NINL, PCNT, PDS5A, PPP2R5C, PRKACA, SDCCAG8, STAG1	HYPO_DELTAQ_GENE_Body	3	1638	Reactome	158	TCGA_BRCA
1490	460	R-HSA-9758941	Gastrulation	2,74200391644909	10	0,0188709103137239	0,000226181611872945	0,000247123690570337	MAML2, SNW1, TBPL2, TRIM33	CREBBP, MAML3, NOTCH1, SNAI1, TBX6	HYPO_DELTAQ_GENE_Body	3	1638	Reactome	159	TCGA_BRCA
1491	461	R-HSA-168249	Innate Immune System	1,05912128991905	10	0,0415237628613425	0,000246564694373981	0,000534664213206293	ACTR1B, CUL1, GGH, GNS, IKBKB, KLRD1, MAP2K6, MAPK3, PI3, PLD4, RHOG, UBE2D3, WASF1, WIPF1	ACLY, ADAM8, ALPK1, APP, ATG5, ATP6V0D1, ATP6V1H, AZU1, BAIAP2, C3, C5AR1, C8G, CAPN1, CD44, CHI3L1, CREBBP, CYB5R3, DEGS1, DERA, DHX58, DNM3, DOCK1, DUSP7, DYNC1H1, EEF2, ELANE, ERP44, GAB2, GSDMD, HSP90AA1, IGF2R, IRF3, ITGAM, ITGAX, ITPR2, ITPR3, LPCAT1, MAN2B1, METTL7A, MPO, MVP, PANX1, PDXK, PLA2G6, PLD2, POLR1D, POLR3K, PRKACA, PRTN3, PSEN1, PSMB1, PTGES2, PTK2, PYGB, RAC1, RNF216, SLC15A4,…	HYPO_DELTAQ_GENE_Body	3	1638	Reactome	160	TCGA_BRCA
1492	462	R-HSA-8854214	TBC/RABGAPs	3,24978241949521	1	0,00568181818181818	0,000249004765532206	0,000249004765532206	RABEP1	GABARAPL2, GGA2, POLG, RAB8A, SYTL1, TBC1D14, TBC1D16, TBC1D17, TBC1D2	HYPO_DELTAQ_GENE_Body	3	1638	Reactome	161	TCGA_BRCA
1493	463	R-HSA-166058	MyD88:MAL(TIRAP) cascade initiated on plasma membrane	1,28280884980074	10	0,0319492079046219	0,000277221929677708	0,00220972844525983	CUL1, IKBKB, MAP2K6, MAPK3	ALPK1, APP, DUSP7, TLR6, TRAF2, VRK3	HYPO_DELTAQ_GENE_Body	3	1638	Reactome	162	TCGA_BRCA
1494	464	R-HSA-181438	Toll Like Receptor 2 (TLR2) Cascade	1,28280884980074	10	0,0319492079046219	0,000277221929677708	0,00220972844525983	CUL1, IKBKB, MAP2K6, MAPK3	ALPK1, APP, DUSP7, TLR6, TRAF2, VRK3	HYPO_DELTAQ_GENE_Body	3	1638	Reactome	163	TCGA_BRCA
1495	465	R-HSA-168179	Toll Like Receptor TLR1:TLR2 Cascade	1,28280884980074	10	0,0319492079046219	0,000277221929677708	0,00220972844525983	CUL1, IKBKB, MAP2K6, MAPK3	ALPK1, APP, DUSP7, TLR6, TRAF2, VRK3	HYPO_DELTAQ_GENE_Body	3	1638	Reactome	164	TCGA_BRCA
1496	466	R-HSA-168188	Toll Like Receptor TLR6:TLR2 Cascade	1,28280884980074	10	0,0319492079046219	0,000277221929677708	0,00220972844525983	CUL1, IKBKB, MAP2K6, MAPK3	ALPK1, APP, DUSP7, TLR6, TRAF2, VRK3	HYPO_DELTAQ_GENE_Body	3	1638	Reactome	165	TCGA_BRCA
1497	467	R-HSA-9013695	NOTCH4 Intracellular Domain Regulates Transcription	3,65600522193211	10	0,00645161290322581	0,000285187825204591	0,000306137690420105	MAML2, SNW1	CREBBP, MAML3, NOTCH1	HYPO_DELTAQ_GENE_Body	3	1638	Reactome	166	TCGA_BRCA
1498	468	R-HSA-9006927	Signaling by Non-Receptor Tyrosine Kinases	1,59534773320674	10	0,0129462041226747	0,000313019276909579	0,000313019276909579	NR3C1	BCAR1, DOCK1, HBEGF, RAC1, STAT3	HYPO_DELTAQ_GENE_Body	3	1638	Reactome	167	TCGA_BRCA
1499	469	R-HSA-8848021	Signaling by PTK6	1,59534773320674	10	0,0129462041226747	0,000313019276909579	0,000313019276909579	NR3C1	BCAR1, DOCK1, HBEGF, RAC1, STAT3	HYPO_DELTAQ_GENE_Body	3	1638	Reactome	168	TCGA_BRCA
1500	470	R-HSA-446652	Interleukin-1 family signaling	1,06532602493386	10	0,0255593663236975	0,000315986488212488	0,000315986488212488	CUL1, IKBKB, MAP2K6, PTPN12	ALPK1, APP, GSDMD, IL36RN, PSMB1, STAT3, TRAF2	HYPO_DELTAQ_GENE_Body	3	1638	Reactome	169	TCGA_BRCA
1501	471	R-HSA-3769402	Deactivation of the beta-catenin transactivating complex	2,43733681462141	1	0,00568181818181818	0,000316448484745704	0,000316448484745704		BCL9L, CHD8, CTBP1, MEN1, SOX6, TLE1, TLE2	HYPO_DELTAQ_GENE_Body	3	1638	Reactome	170	TCGA_BRCA
1502	472	R-HSA-1640170	Cell Cycle	1,0832608064984	10	0,0563594014680971	0,000337324439532756	0,00124478736614285	BLZF1, CDC16, CDK1, CUL1, DCTN1, MAPK3, NCAPD2, ODF2, PIF1, RANBP2, TPR	ACTR1A, BARD1, BIRC5, BRE, CENPW, CEP70, CHMP4C, DYNC1H1, E2F3, FBXL18, FBXL7, HERC2, HSP90AA1, INCENP, LCMT1, MAD1L1, NEK7, NINL, ORC1, PCNT, PDS5A, POLD3, POLE, PPP2R5C, PRKACA, PSMB1, RAB8A, RCC1, RMI2, RTEL1, SDCCAG8, SET, SHQ1, STAG1, SYNE2	HYPO_DELTAQ_GENE_Body	3	1638	Reactome	171	TCGA_BRCA
1503	473	R-HSA-9634638	Estrogen-dependent nuclear events downstream of ESR-membrane signaling	2,43733681462141	10	0,012346149449377	0,000363728193169225	0,000363728193169225	MAPK3	FOXO3, HBEGF, PTK2	HYPO_DELTAQ_GENE_Body	3	1638	Reactome	172	TCGA_BRCA
1504	474	R-HSA-6791226	Major pathway of rRNA processing in the nucleolus and cytosol	1,05034404166006	10	0,0129875606156441	0,000367491237652833	0,0120784526622323	RPL3L, RPP40, TBL3	NCL, NIP7, RIOK1, RPL17, RPL23A, RPS10, RPS24, RPS7, SENP3, WDR18	HYPO_DELTAQ_GENE_Body	3	1638	Reactome	173	TCGA_BRCA
1505	475	R-HSA-110373	Resolution of AP sites via the multiple-nucleotide patch replacement pathway	1,82800261096606	1	0,00568181818181818	0,000394401773114952	0,000394401773114952		PARP1, POLD3, POLE	HYPO_DELTAQ_GENE_Body	3	1638	Reactome	174	TCGA_BRCA
1506	476	R-HSA-450294	MAP kinase activation	1,39276389406938	10	0,0255593663236975	0,000463323019650007	0,000463323019650007	CUL1, IKBKB, MAP2K6, MAPK3	DUSP7, VRK3	HYPO_DELTAQ_GENE_Body	3	1638	Reactome	175	TCGA_BRCA
1507	477	R-HSA-5696397	Gap-filling DNA repair synthesis and ligation in GG-NER	2,33984334203655	1	0,00568181818181818	0,000468738311068321	0,000468738311068321		LIG3, POLD3, POLE, POLK	HYPO_DELTAQ_GENE_Body	3	1638	Reactome	176	TCGA_BRCA
1508	478	R-HSA-3858494	Beta-catenin independent WNT signaling	1,21026379760511	10	0,0065359477124183	0,000502230225237402	0,02105142932364		AGO2, ARRB2, AXIN2, GNAO1, ITPR2, ITPR3, PRKCG, PSMB1, RAC1, RYK, SCRIB, SMURF1	HYPO_DELTAQ_GENE_Body	3	1638	Reactome	177	TCGA_BRCA
1509	479	R-HSA-9634285	Constitutive Signaling by Overexpressed ERBB2	4,38720626631854	10	0,0129462041226747	0,000613216712988644	0,0050948859307507	PTPN12	CDC37, HSP90AA1	HYPO_DELTAQ_GENE_Body	3	1638	Reactome	178	TCGA_BRCA
1510	480	R-HSA-1474244	Extracellular matrix organization	1,60813975397701	10	0,0158527178987537	0,000623504407604571	0,0159602888176473	BMP10, LAMA2	ADAM8, ADAMTS3, AGRN, CAPN1, CAPN10, CAPN8, CD44, COL16A1, COL24A1, COL26A1, COL5A2, COL6A6, DAG1, ELANE, ITGA11, ITGAM, ITGAX, ITGB8, LAMA5, LAMB3, LTBP3, LTBP4, P4HB, PCOLCE2, PLEC, PLOD3, PSEN1, TGFB1, TGFB2, TLL2	HYPO_DELTAQ_GENE_Body	3	1638	Reactome	179	TCGA_BRCA
1511	481	R-HSA-5689603	UCH proteinases	1,74095486758672	10	0,00643093465674111	0,000628351631337946	0,000713522855528847	OGT, TGFBR1	ADRM1, BARD1, FOXK1, FOXK2, KDM1B, PSMB1, SMAD7, TGFB1	HYPO_DELTAQ_GENE_Body	3	1638	Reactome	180	TCGA_BRCA
1512	482	R-HSA-8868773	rRNA processing in the nucleus and cytosol	0,995352207018168	10	0,0129875606156441	0,000630377229364328	0,0156808083810198	RPL3L, RPP40, TBL3	NCL, NIP7, RIOK1, RPL17, RPL23A, RPS10, RPS24, RPS7, SENP3, WDR18	HYPO_DELTAQ_GENE_Body	3	1638	Reactome	181	TCGA_BRCA
1513	483	R-HSA-5685942	HDR through Homologous Recombination (HRR)	1,99418466650843	1	0,00568181818181818	0,000648385255258427	0,000648385255258427	PALB2	BARD1, POLD3, POLE, POLK, RAD51B, RMI2, RTEL1, SLX4	HYPO_DELTAQ_GENE_Body	3	1638	Reactome	182	TCGA_BRCA
1514	484	R-HSA-380972	Energy dependent regulation of mTOR by LKB1-AMPK	2,01710632934186	7	0,0065359477124183	0,000682497899900569	0,000682497899900569	PRKAB2	PRKAG2, RHEB, RPTOR	HYPO_DELTAQ_GENE_Body	3	1638	Reactome	183	TCGA_BRCA
1515	485	R-HSA-176408	Regulation of APC/C activators between G1/S and early anaphase	0,731201044386423	10	0,00638984158092438	0,000713534507292763	0,0013900355657279	CDC16, CDK1, CUL1	PSMB1	HYPO_DELTAQ_GENE_Body	3	1638	Reactome	184	TCGA_BRCA
1516	486	R-HSA-3371571	HSF1-dependent transactivation	2,03111401218451	10	0,0191695247427731	0,00071499849560233	0,00607475538554605		CREBBP, CRYBA4, DNAJB6, HSP90AA1, RPTOR	HYPO_DELTAQ_GENE_Body	3	1638	Reactome	185	TCGA_BRCA
1517	487	R-HSA-448424	Interleukin-17 signaling	1,25348750466244	10	0,0191695247427731	0,000788501748628901	0,000788501748628901	CUL1, IKBKB, MAP2K6, MAPK3	DUSP7, VRK3	HYPO_DELTAQ_GENE_Body	3	1638	Reactome	186	TCGA_BRCA
1518	488	R-HSA-210991	Basigin interactions	2,33984334203655	6	0,00638984158092438	0,000791634958740905	0,0010377491840263	CAV1	MAG, SLC3A2, SLC7A5	HYPO_DELTAQ_GENE_Body	3	1638	Reactome	187	TCGA_BRCA
1519	489	R-HSA-8863795	Downregulation of ERBB2 signaling	2,61143230138008	10	0,0191695247427731	0,000857515365096777	0,00228376923204487	PTPN12, USP8	CDC37, HBEGF, HSP90AA1	HYPO_DELTAQ_GENE_Body	3	1638	Reactome	188	TCGA_BRCA
1520	490	R-HSA-5693532	DNA Double-Strand Break Repair	1,4402444813672	10	0,0128618693134822	0,000871494447714003	0,0107248196207599	PALB2	BARD1, BRE, HERC2, LIG3, PARP1, POLD3, POLE, POLK, RAD51B, RMI2, RTEL1, SLX4	HYPO_DELTAQ_GENE_Body	3	1638	Reactome	189	TCGA_BRCA
1521	491	R-HSA-72312	rRNA processing	0,960162987578131	10	0,00649378030782205	0,000902255635902409	0,0186663026624204	RPL3L, RPP40, TBL3	NCL, NIP7, RIOK1, RPL17, RPL23A, RPS10, RPS24, RPS7, SENP3, WDR18	HYPO_DELTAQ_GENE_Body	3	1638	Reactome	190	TCGA_BRCA
1522	492	R-HSA-2470946	Cohesin Loading onto Chromatin	3,24978241949521	8	0,00638984158092438	0,000949111642950565	0,000949111642950565		PDS5A, STAG1	HYPO_DELTAQ_GENE_Body	3	1638	Reactome	191	TCGA_BRCA
1523	493	R-HSA-6798695	Neutrophil degranulation	1,22127797563471	5	0,00645161290322581	0,000980763428588448	0,0294828398018942	ACTR1B, GGH, GNS, RHOG	ACLY, ADAM8, AZU1, C3, C5AR1, CAPN1, CD44, CHI3L1, CYB5R3, DEGS1, DERA, DYNC1H1, EEF2, ELANE, ERP44, GSDMD, HSP90AA1, IGF2R, ITGAM, ITGAX, LPCAT1, MAN2B1, METTL7A, MPO, MVP, PDXK, PRTN3, PSEN1, PSMB1, PTGES2, PYGB, RAC1, SLC15A4, STK10, TNFAIP6	HYPO_DELTAQ_GENE_Body	3	1638	Reactome	192	TCGA_BRCA
1524	494	R-HSA-199977	ER to Golgi Anterograde Transport	1,72047304561511	10	0,0129875606156441	0,00103884805080336	0,020996823610114	COG7, DCTN1, YKT6	ACTR1A, ANK3, ARFGAP2, CAPZB, COPZ1, DYNC1H1, GBF1, LMAN2, SPTB, SPTBN1, SPTBN4, TMED3, TRAPPC9	HYPO_DELTAQ_GENE_Body	3	1638	Reactome	193	TCGA_BRCA
1525	495	R-HSA-9009391	Extra-nuclear estrogen signaling	1,38335332721756	10	0,0129875606156441	0,00104246761411644	0,00104246761411644	CAV1, MAPK3	FOXO3, HBEGF, HSP90AA1, PTK2, ZDHHC7	HYPO_DELTAQ_GENE_Body	3	1638	Reactome	194	TCGA_BRCA
1526	496	R-HSA-168273	Influenza Viral RNA Transcription and Replication	1,07529565350945	7	0,00645161290322581	0,00105770732954391	0,0454887831769758	RANBP2, RPL3L, TPR	HSP90AA1, PARP1, RPL17, RPL23A, RPS10, RPS24, RPS7	HYPO_DELTAQ_GENE_Body	3	1638	Reactome	195	TCGA_BRCA
1527	497	R-HSA-174143	APC/C-mediated degradation of cell cycle proteins	0,672368776447286	10	0,00638984158092438	0,00108590793117418	0,00211216091644773	CDC16, CDK1, CUL1	PSMB1	HYPO_DELTAQ_GENE_Body	3	1638	Reactome	196	TCGA_BRCA
1528	498	R-HSA-453276	Regulation of mitotic cell cycle	0,672368776447286	10	0,00638984158092438	0,00108590793117418	0,00211216091644773	CDC16, CDK1, CUL1	PSMB1	HYPO_DELTAQ_GENE_Body	3	1638	Reactome	197	TCGA_BRCA
1529	499	R-HSA-5656169	Termination of translesion DNA synthesis	1,41522782784469	1	0,00568181818181818	0,00115423289309539	0,00115423289309539		POLD3, POLE, POLK	HYPO_DELTAQ_GENE_Body	3	1638	Reactome	198	TCGA_BRCA
1530	500	R-HSA-8878171	Transcriptional regulation by RUNX1	1,19217561584743	10	0,0122699386503067	0,00118746612754724	0,00959486672212291	CBX2, LMO1, PF4	AGO2, CREBBP, NFE2, PBRM1, PML, PSMB1, RYBP, SMARCA4, TCF12, TNFRSF18, TP73, ZFPM1	HYPO_DELTAQ_GENE_Body	3	1638	Reactome	199	TCGA_BRCA
1531	501	R-HSA-109606	Intrinsic Pathway for Apoptosis	1,9314744568698	9	0,00636942675159236	0,00119811763135301	0,0205473920612149	MAPK3	GSDMD, NMT1, STAT3, TP53BP2, TP73, UACA	HYPO_DELTAQ_GENE_Body	3	1638	Reactome	200	TCGA_BRCA
1532	502	R-HSA-196854	Metabolism of vitamins and cofactors	1,51834096648547	4	0,00641051982740908	0,00134404285598224	0,0127409494020557	APOE, GCH1, NMNAT2, PARP16	ACACA, AGRN, COQ2, CYB5R3, GPC6, HSP90AA1, LRP8, MCCC1, NADK, NMRK2, PC, PCCA, PDXK, PTGIS, SHMT2	HYPO_DELTAQ_GENE_Body	3	1638	Reactome	201	TCGA_BRCA
1533	503	R-HSA-2468052	Establishment of Sister Chromatid Cohesion	2,92480417754569	8	0,00638984158092438	0,0013540131846777	0,0013540131846777		PDS5A, STAG1	HYPO_DELTAQ_GENE_Body	3	1638	Reactome	202	TCGA_BRCA
1534	504	R-HSA-69052	Switching of origins to a post-replicative state	0,642814104955097	10	0,00638984158092438	0,0013589946396287	0,00264097953344203	CDC16, CUL1	ORC1, PSMB1	HYPO_DELTAQ_GENE_Body	3	1638	Reactome	203	TCGA_BRCA
1535	505	R-HSA-8878166	Transcriptional regulation by RUNX2	1,35180025012616	10	0,0375131882302372	0,00139476593336483	0,00893413155470014	CDK1, CUL1, MAPK3, NR3C1	GLI3, HDAC4, MSX2, PSMB1, SMAD6, SMURF1, WWTR1	HYPO_DELTAQ_GENE_Body	3	1638	Reactome	204	TCGA_BRCA
1536	506	R-HSA-3108214	SUMOylation of DNA damage response and repair proteins	1,58097523110578	9	0,0065359477124183	0,00140939897432589	0,0217090898421206	CBX2, RANBP2, TPR	HERC2, NSMCE2, PARP1, PML, STAG1	HYPO_DELTAQ_GENE_Body	3	1638	Reactome	205	TCGA_BRCA
1537	507	R-HSA-9701898	STAT3 nuclear events downstream of ALK signaling	2,92480417754569	9	0,00641025641025641	0,0014503881331638	0,0014503881331638		HDAC2, STAT3	HYPO_DELTAQ_GENE_Body	3	1638	Reactome	206	TCGA_BRCA
1538	508	R-HSA-383280	Nuclear Receptor transcription pathway	1,37962461204985	7	0,00636942675159236	0,00154003118884061	0,00154003118884061	NR3C1, RARA	NR1D2, RORA, RXRA	HYPO_DELTAQ_GENE_Body	3	1638	Reactome	207	TCGA_BRCA
1539	509	R-HSA-196849	Metabolism of water-soluble vitamins and cofactors	1,47469118195581	4	0,00641051982740908	0,0015405630520555	0,0015405630520555	NMNAT2, PARP16	ACACA, CYB5R3, MCCC1, NADK, NMRK2, PC, PCCA, PDXK, PTGIS, SHMT2	HYPO_DELTAQ_GENE_Body	3	1638	Reactome	208	TCGA_BRCA
1540	510	R-HSA-445989	TAK1-dependent IKK and NF-kappa-B activation	1,29991296779809	10	0,00638984158092438	0,00160722914628902	0,00160722914628902	IKBKB	ALPK1, APP, TRAF2	HYPO_DELTAQ_GENE_Body	3	1638	Reactome	209	TCGA_BRCA
1541	511	R-HSA-879415	Advanced glycosylation endproduct receptor signaling	2,24984936734284	4	0,00637356391832095	0,0017372479829855	0,0017372479829855	MAPK3	APP	HYPO_DELTAQ_GENE_Body	3	1638	Reactome	210	TCGA_BRCA
1542	512	R-HSA-9619483	Activation of AMPK downstream of NMDARs	4,38720626631854	7	0,00636942675159236	0,00176661482239495	0,00176661482239495	PRKAB2	MAPT, PRKAG2	HYPO_DELTAQ_GENE_Body	3	1638	Reactome	211	TCGA_BRCA
1543	513	R-HSA-8849471	PTK6 Regulates RHO GTPases, RAS GTPase and MAP kinases	3,1337187616561	10	0,0255593663236975	0,00185238255974317	0,00202529700242781		BCAR1, DOCK1, RAC1	HYPO_DELTAQ_GENE_Body	3	1638	Reactome	212	TCGA_BRCA
1544	514	R-HSA-112315	Transmission across Chemical Synapses	1,84286442081131	9	0,00641025641025641	0,00189614070139025	0,00189614070139025	AKAP5, CHRNA1, CHRNA3, CHRNA9, CHRND, MAPK3, PRKAB2, RASGRF2	ABAT, ADCY1, ADCY3, ADCY5, ADCY9, CACNA1A, CACNA2D2, CACNB1, CACNG4, CPLX1, DLG2, GLS, GRIK3, KCNJ3, KCNJ9, MAPT, PPFIA3, PRKACA, PRKAG2, PRKCG, RAC1, SLC6A3, STXBP1	HYPO_DELTAQ_GENE_Body	3	1638	Reactome	213	TCGA_BRCA
1545	515	R-HSA-8941856	RUNX3 regulates NOTCH signaling	5,22286460276016	10	0,00645161290322581	0,00191766023652431	0,00946754829901112	MAML2, SNW1	CREBBP, MAML3, NOTCH1	HYPO_DELTAQ_GENE_Body	3	1638	Reactome	214	TCGA_BRCA
1546	516	R-HSA-1234158	Regulation of gene expression by Hypoxia-inducible Factor	2,6589128886779	9	0,00641025641025641	0,00199148049152575	0,00199148049152575		CREBBP, HIF3A	HYPO_DELTAQ_GENE_Body	3	1638	Reactome	215	TCGA_BRCA
1547	517	R-HSA-5358351	Signaling by Hedgehog	2,16652161299681	10	0,024692298898754	0,00210038695637618	0,00988078796149973	CUL1	ADCY1, ADCY3, ADCY5, ADCY9, ARRB2, BOC, CDC73, GLI3, GNAS, HHAT, IFT122, IFT140, IQCE, NOTUM, P4HB, PRKACA, PSMB1, SMURF1, SUFU	HYPO_DELTAQ_GENE_Body	3	1638	Reactome	216	TCGA_BRCA
1548	518	R-HSA-9013508	NOTCH3 Intracellular Domain Regulates Transcription	4,09472584856397	5	0,00636942675159236	0,00216153435282227	0,0439182189757886	MAML2, SNW1	CREBBP, MAML3, NOTCH1, PBX1, PLXND1	HYPO_DELTAQ_GENE_Body	3	1638	Reactome	217	TCGA_BRCA
1549	519	R-HSA-5696399	Global Genome Nucleotide Excision Repair (GG-NER)	1,04457292055203	1	0,00568181818181818	0,00217185456179025	0,00217185456179025		COPS8, LIG3, PARP1, POLD3, POLE, POLK	HYPO_DELTAQ_GENE_Body	3	1638	Reactome	218	TCGA_BRCA
1550	520	R-HSA-9020702	Interleukin-1 signaling	0,89796619486052	10	0,0127796831618488	0,00220972844525983	0,00220972844525983	CUL1, IKBKB, MAP2K6	ALPK1, APP, PSMB1, TRAF2	HYPO_DELTAQ_GENE_Body	3	1638	Reactome	219	TCGA_BRCA
1551	521	R-HSA-372708	p130Cas linkage to MAPK signaling for integrins	1,94986945169713	10	0,0127796831618488	0,00231307585530432	0,0025289099949617		BCAR1, PTK2	HYPO_DELTAQ_GENE_Body	3	1638	Reactome	220	TCGA_BRCA
1552	522	R-HSA-9665348	Signaling by ERBB2 ECD mutants	1,94986945169713	3	0,00645161290322581	0,00231307585530432	0,00231307585530432		CDC37, HSP90AA1	HYPO_DELTAQ_GENE_Body	3	1638	Reactome	221	TCGA_BRCA
1553	523	R-HSA-114608	Platelet degranulation	1,2972921755243	10	0,0127796831618488	0,00241753666555047	0,00513903371702162	ENDOD1, ISLR, PF4	APLP2, APP, CHID1, MANF, SCCPDH, TEX264, TGFB1, TGFB2	HYPO_DELTAQ_GENE_Body	3	1638	Reactome	222	TCGA_BRCA
1554	524	R-HSA-68884	Mitotic Telophase/Cytokinesis	2,43733681462141	8	0,00638984158092438	0,00247554994825462	0,00247554994825462		PDS5A, STAG1	HYPO_DELTAQ_GENE_Body	3	1638	Reactome	223	TCGA_BRCA
1555	525	R-HSA-9013408	RHOG GTPase cycle	2,84355961705831	9	0,00645161290322581	0,00252187192397767	0,0101698265783611	CAV1, KTN1, RHOG, YKT6	ARHGAP5, ARHGDIG, ARHGEF16, DOCK1, MCF2L, MPP7, PREX1, SHMT2, TRIO, VAV2	HYPO_DELTAQ_GENE_Body	3	1638	Reactome	224	TCGA_BRCA
1556	526	R-HSA-3700989	Transcriptional Regulation by TP53	0,991459043235828	1	0,0065359477124183	0,00255790011091625	0,00255790011091625	CDK1, MAP2K6, PRKAB2	AGO2, BARD1, BIRC5, CDK5R1, COX19, CREBBP, FANCC, GLS, HDAC2, KAT6A, PML, PPP2R5C, PRKAG2, PRR5, RHEB, RMI2, RPTOR, STEAP3, TP53BP2, TP73, USP2	HYPO_DELTAQ_GENE_Body	3	1638	Reactome	225	TCGA_BRCA
1557	527	R-HSA-4086400	PCP/CE pathway	1,12492468367142	10	0,0191695247427731	0,00256943358584223	0,0218928498479802		ARRB2, PRKCG, PSMB1, RAC1, RYK, SCRIB, SMURF1	HYPO_DELTAQ_GENE_Body	3	1638	Reactome	226	TCGA_BRCA
1558	528	R-HSA-8939211	ESR-mediated signaling	1,16633295423601	10	0,0256420793096363	0,00265835646304517	0,00265835646304517	CAV1, MAPK3	AGO2, CREBBP, FOXO3, GREB1, HBEGF, HSP90AA1, KDM1A, NCOA2, PTK2, STAG1, ZDHHC7	HYPO_DELTAQ_GENE_Body	3	1638	Reactome	227	TCGA_BRCA
1559	529	R-HSA-3899300	SUMOylation of transcription cofactors	1,36037403606776	8	0,00638984158092438	0,00266749945365678	0,00318443726472182	CBX2	CREBBP, CTBP1, NCOA2	HYPO_DELTAQ_GENE_Body	3	1638	Reactome	228	TCGA_BRCA
1560	530	R-HSA-110313	Translesion synthesis by Y family DNA polymerases bypasses lesions on DNA template	1,15452796482067	1	0,00568181818181818	0,00267613616774602	0,00267613616774602		POLD3, POLE, POLK	HYPO_DELTAQ_GENE_Body	3	1638	Reactome	229	TCGA_BRCA
1561	531	R-HSA-165159	MTOR signalling	1,42673374514424	7	0,00636942675159236	0,00285569260608212	0,00285569260608212	PRKAB2	PRKAG2, RHEB, RPTOR	HYPO_DELTAQ_GENE_Body	3	1638	Reactome	230	TCGA_BRCA
1562	532	R-HSA-425407	SLC-mediated transmembrane transport	1,3180448010399	4	0,00637356391832095	0,00286923385676445	0,00286923385676445	SLC2A8, SLC30A1, SLC34A2, SLC4A3	CTNS, LCN15, SLC12A5, SLC12A7, SLC15A3, SLC15A4, SLC1A5, SLC2A7, SLC3A2, SLC43A2, SLC4A8, SLC5A2, SLC6A3, SLC6A6, SLC7A5, SLC8A1, SLCO3A1	HYPO_DELTAQ_GENE_Body	3	1638	Reactome	231	TCGA_BRCA
1563	533	R-HSA-418360	Platelet calcium homeostasis	2,61143230138008	10	0,0127796831618488	0,00305222067647647	0,00421020744722049		ATP2A2, ITPR2, ITPR3, SLC8A1, STIM1	HYPO_DELTAQ_GENE_Body	3	1638	Reactome	232	TCGA_BRCA
1564	534	R-HSA-5625886	Activated PKN1 stimulates transcription of AR (androgen receptor) regulated genes KLK2 and KLK3	5,48400783289817	10	0,00894979203802733	0,00308570832484611	0,00334525092266346		KDM1A, NCOA2, PKN1	HYPO_DELTAQ_GENE_Body	3	1638	Reactome	233	TCGA_BRCA
1565	535	R-HSA-168643	Nucleotide-binding domain, leucine rich repeat containing receptor (NLR) signaling pathways	1,10369968963988	10	0,0127796831618488	0,00312820673107201	0,00312820673107201	IKBKB, MAP2K6	APP, PANX1	HYPO_DELTAQ_GENE_Body	3	1638	Reactome	234	TCGA_BRCA
1566	536	R-HSA-76005	Response to elevated platelet cytosolic Ca2+	1,36037403606776	10	0,0127796831618488	0,00315161478556014	0,00668391636436936	ENDOD1, ISLR, PF4	APLP2, APP, CHID1, MANF, PRKCG, SCCPDH, TEX264, TGFB1, TGFB2	HYPO_DELTAQ_GENE_Body	3	1638	Reactome	235	TCGA_BRCA
1567	537	R-HSA-556833	Metabolism of lipids	1,64777700143419	10	0,012580606875816	0,00316340128305831	0,0190637856153284	ACBD7, AGPAT5, ARSI, ARSK, CAV1, HMGCL, HSD3B7, MED7, MLYCD, MTMR2, PIK3CD, PISD, PITPNM2, PLA2G4F, PLD4, PRKAB2, SGPP1	AACS, ABCB4, ABCC3, ABCD1, ACAA2, ACACA, ACLY, ACOT11, ACOT7, ALOX12, ARSD, ARSH, BDH1, CERS6, CPNE7, CPT1A, CREBBP, CROT, CYP1B1, CYP4F11, CYP4F22, DBI, DEGS1, DHCR7, ESYT2, ESYT3, FA2H, GRHL1, HELZ2, HSD17B2, IDI2, INPP4B, LCLAT1, LPCAT1, MBTPS1, MECR, MTMR12, MTMR4, NCOA2, NRF1, OSBPL2, PCCA, PGS1, PIK3C2B, PLA2G6, PLD2, PLEKHA4, PNPLA7, PON2, PRKACA, PRKAG2, PTGES2, PTGIS, RORA, RUFY1, RXRA, …	HYPO_DELTAQ_GENE_Body	3	1638	Reactome	236	TCGA_BRCA
1568	538	R-HSA-392517	Rap1 signalling	3,65600522193212	9	0,00636942675159236	0,00319720431975531	0,00349700585463633		PRKACA, RAP1GAP, RAP1GAP2, SIPA1	HYPO_DELTAQ_GENE_Body	3	1638	Reactome	237	TCGA_BRCA
1569	539	R-HSA-5213460	RIPK1-mediated regulated necrosis	1,82800261096606	10	0,0354481495358228	0,00330501780851646	0,00530878005345517	OGT	CDC37, HSP90AA1, TRAF2	HYPO_DELTAQ_GENE_Body	3	1638	Reactome	238	TCGA_BRCA
1570	540	R-HSA-5675482	Regulation of necroptotic cell death	1,82800261096606	10	0,0354481495358228	0,00330501780851646	0,00530878005345517	OGT	CDC37, HSP90AA1, TRAF2	HYPO_DELTAQ_GENE_Body	3	1638	Reactome	239	TCGA_BRCA
1571	541	R-HSA-5684264	MAP3K8 (TPL2)-dependent MAPK1/3 activation	1,82800261096606	10	0,02524287306896	0,00339034671560738	0,00505076954382259	CUL1, IKBKB		HYPO_DELTAQ_GENE_Body	3	1638	Reactome	240	TCGA_BRCA
1572	542	R-HSA-109581	Apoptosis	1,29035478421133	10	0,0128210396548182	0,00339420839252648	0,00339420839252648	DAPK1, MAPK3	ADD1, GSDMD, MAPT, NMT1, PLEC, PSMB1, PTK2, STAT3, STK24, TP53BP2, TP73, TRAF2, UACA	HYPO_DELTAQ_GENE_Body	3	1638	Reactome	241	TCGA_BRCA
1573	543	R-HSA-8856828	Clathrin-mediated endocytosis	1,65946336314649	6	0,00638984158092438	0,00340788081780882	0,00340788081780882	FCHO2, SGIP1, SLC2A8	ARRB2, COPS8, DNM3, FCHO1, FNBP1, HBEGF, HGS, HIP1, IGF2R, SH3GL1, STAM, SYNJ2, SYT8	HYPO_DELTAQ_GENE_Body	3	1638	Reactome	242	TCGA_BRCA
1574	544	R-HSA-1368082	RORA activates gene expression	4,87467362924282	7	0,00636942675159236	0,00343117372767976	0,00343117372767976		CPT1A, CREBBP, HELZ2, NCOA2, RORA, RXRA	HYPO_DELTAQ_GENE_Body	3	1638	Reactome	243	TCGA_BRCA
1575	545	R-HSA-9711123	Cellular response to chemical stress	1,12492468367142	10	0,00638984158092438	0,00347848348740936	0,0265043154464158	CUL1, PALB2	COX19, CREBBP, FBXL17, HELZ2, HM13, NCOA2, NOTCH1, NOX5, P4HB, PRDX3, PSMB1, RXRA, STAT3	HYPO_DELTAQ_GENE_Body	3	1638	Reactome	244	TCGA_BRCA
1576	546	R-HSA-2129379	Molecules associated with elastic fibres	3,02565949401278	10	0,012346149449377	0,00353199086859727	0,0257199648051938	BMP10	ITGB8, LTBP3, LTBP4, TGFB1, TGFB2	HYPO_DELTAQ_GENE_Body	3	1638	Reactome	245	TCGA_BRCA
1577	547	R-HSA-9706574	RHOBTB GTPase Cycle	2,08914584110407	2	0,00610888294711824	0,00354404467629049	0,0325892922947788	RBMX	CDC37, HSP90AA1, MSI2, RHOBTB1	HYPO_DELTAQ_GENE_Body	3	1638	Reactome	246	TCGA_BRCA
1578	548	R-HSA-399954	Sema3A PAK dependent Axon repulsion	1,82800261096606	3	0,00645161290322581	0,00368788875889649	0,00400225038721412		HSP90AA1, RAC1	HYPO_DELTAQ_GENE_Body	3	1638	Reactome	247	TCGA_BRCA
1579	549	R-HSA-9711097	Cellular response to starvation	1,22653078413206	7	0,00636942675159236	0,00385723452737927	0,0480981809914061	ATF3, RPL3L	ATP6V0D1, ATP6V1H, DEPDC5, RHEB, RPL17, RPL23A, RPS10, RPS24, RPS7, RPTOR, SH3BP4	HYPO_DELTAQ_GENE_Body	3	1638	Reactome	248	TCGA_BRCA
1580	550	R-HSA-3371556	Cellular response to heat stress	1,3568679174181	10	0,0257237386269644	0,00401304116014644	0,00401304116014644	MAPK3, RANBP2, TPR	CREBBP, CRYBA4, DNAJB6, HSP90AA1, HSPA12B, RPTOR	HYPO_DELTAQ_GENE_Body	3	1638	Reactome	249	TCGA_BRCA
1581	551	R-HSA-3928664	Ephrin signaling	1,53937061976089	10	0,00647310206133736	0,00407056442897551	0,00447522226294236		EPHB3, RAC1	HYPO_DELTAQ_GENE_Body	3	1638	Reactome	250	TCGA_BRCA
1582	552	R-HSA-210744	Regulation of gene expression in late stage (branching morphogenesis) pancreatic bud precursor cells	4,57000652741514	10	0,00641051982740908	0,00408402306373017	0,014511919580034	MAML2, SNW1	CREBBP, MAML3, NOTCH1	HYPO_DELTAQ_GENE_Body	3	1638	Reactome	251	TCGA_BRCA
1583	553	R-HSA-5675221	Negative regulation of MAPK pathway	1,36037403606776	10	0,00638984158092438	0,00409451738360634	0,00409451738360634	BRAP, MAPK3	DUSP7, PPP2R5C	HYPO_DELTAQ_GENE_Body	3	1638	Reactome	252	TCGA_BRCA
1584	554	R-HSA-912631	Regulation of signaling by CBL	1,62489120974761	10	0,00638984158092438	0,00413538802373451	0,00452080896768151	PIK3CD	RAPGEF1	HYPO_DELTAQ_GENE_Body	3	1638	Reactome	253	TCGA_BRCA
1585	555	R-HSA-9707564	Cytoprotection by HMOX1	1,70613577023499	1	0,0065359477124183	0,00413842314211889	0,00413842314211889		COX19, CREBBP, HELZ2, HM13, NCOA2, RXRA, STAT3	HYPO_DELTAQ_GENE_Body	3	1638	Reactome	254	TCGA_BRCA
1586	556	R-HSA-8875878	MET promotes cell motility	3,02565949401278	10	0,0188709103137239	0,00416165583951326	0,00512615979509588	LAMA2	LAMA5, LAMB3, PTK2, RAC1, RAPGEF1	HYPO_DELTAQ_GENE_Body	3	1638	Reactome	255	TCGA_BRCA
1587	557	R-HSA-5693567	HDR through Homologous Recombination (HRR) or Single Strand Annealing (SSA)	1,67566906005222	1	0,00568181818181818	0,00421269714672143	0,00421269714672143	PALB2	BARD1, BRE, HERC2, POLD3, POLE, POLK, RAD51B, RMI2, RTEL1, SLX4	HYPO_DELTAQ_GENE_Body	3	1638	Reactome	256	TCGA_BRCA
1588	558	R-HSA-199992	trans-Golgi Network Vesicle Budding	1,62489120974761	2	0,0092925219941349	0,00432653095063979	0,0110578908413812	GNS	AP1S1, APP, GBF1, HGS, IGF2R, PUM1, TPD52L1	HYPO_DELTAQ_GENE_Body	3	1638	Reactome	257	TCGA_BRCA
1589	559	R-HSA-3232142	SUMOylation of ubiquitinylation proteins	1,58097523110578	10	0,00638984158092438	0,00432716149767195	0,00463078406964861	RANBP2, TPR	PML, TRIM27	HYPO_DELTAQ_GENE_Body	3	1638	Reactome	258	TCGA_BRCA
1590	560	R-HSA-8875360	InlB-mediated entry of Listeria monocytogenes into host cell	2,92480417754569	10	0,00638984158092438	0,00442327140701374	0,00475310569228036		HGS, SH3GL1, STAM	HYPO_DELTAQ_GENE_Body	3	1638	Reactome	259	TCGA_BRCA
1591	561	R-HSA-400253	Circadian Clock	2,33136564876831	10	0,012346149449377	0,00447441853595472	0,0497028167484505	CUL1, NR3C1	CPT1A, CREBBP, CRTC3, HELZ2, NCOA2, RBM4, RORA, RXRA, SIK1	HYPO_DELTAQ_GENE_Body	3	1638	Reactome	260	TCGA_BRCA
1592	562	R-HSA-5633007	Regulation of TP53 Activity	1,37962461204985	10	0,012346149449377	0,00450434172677708	0,00988625025977993	CDK1, MAP2K6, PRKAB2	BARD1, CDK5R1, HDAC2, KAT6A, PML, PPP2R5C, PRKAG2, PRR5, RMI2, TP53BP2, TP73, USP2	HYPO_DELTAQ_GENE_Body	3	1638	Reactome	261	TCGA_BRCA
1593	563	R-HSA-6785807	Interleukin-4 and Interleukin-13 signaling	1,4492272951803	9	0,0065359477124183	0,00458485218616636	0,00458485218616636	LIF	BIRC5, FOXO3, HSP90AA1, IL10, ITGAM, ITGAX, LAMA5, RORA, STAT3, TGFB1	HYPO_DELTAQ_GENE_Body	3	1638	Reactome	262	TCGA_BRCA
1594	564	R-HSA-202670	ERKs are inactivated	3,37477405101426	10	0,00638984158092438	0,00474659960351367	0,00474659960351367	MAPK3	DUSP7, VRK3	HYPO_DELTAQ_GENE_Body	3	1638	Reactome	263	TCGA_BRCA
1595	565	R-HSA-9708530	Regulation of BACH1 activity	1,94986945169713	10	0,00638984158092438	0,00475310569228036	0,00707886333829	CUL1	FBXL17	HYPO_DELTAQ_GENE_Body	3	1638	Reactome	264	TCGA_BRCA
1596	566	R-HSA-1433557	Signaling by SCF-KIT	1,36037403606776	10	0,012346149449377	0,00518445101886126	0,00518445101886126		GAB2, RAC1, SH2B2, STAT3	HYPO_DELTAQ_GENE_Body	3	1638	Reactome	265	TCGA_BRCA
1597	567	R-HSA-69239	Synthesis of DNA	0,731201044386423	10	0,00638984158092438	0,00534543693092099	0,0103211815013073	CDC16, CUL1	ORC1, POLD3, POLE, PSMB1	HYPO_DELTAQ_GENE_Body	3	1638	Reactome	266	TCGA_BRCA
1598	568	R-HSA-203615	eNOS activation	3,98836933301685	1	0,00568181818181818	0,00581757739215748	0,00581757739215748	CAV1	DDAH1, HSP90AA1	HYPO_DELTAQ_GENE_Body	3	1638	Reactome	267	TCGA_BRCA
1599	569	R-HSA-9758274	Regulation of NF-kappa B signaling	1,62489120974761	10	0,0127796831618488	0,00581819865442625	0,00581819865442625	IKBKB	TRAF2	HYPO_DELTAQ_GENE_Body	3	1638	Reactome	268	TCGA_BRCA
1600	570	R-HSA-6807004	Negative regulation of MET activity	2,78552778813875	10	0,0316569825686235	0,00613013531990252	0,007344831051883	USP8	HGS, SH3GL1, STAM	HYPO_DELTAQ_GENE_Body	3	1638	Reactome	269	TCGA_BRCA
1601	571	R-HSA-1912420	Pre-NOTCH Processing in Golgi	1,62489120974761	10	0,00638984158092438	0,00629988285844231	0,00629988285844231		ATP2A2, NOTCH1	HYPO_DELTAQ_GENE_Body	3	1638	Reactome	270	TCGA_BRCA
1602	572	R-HSA-73893	DNA Damage Bypass	0,933448141769902	1	0,00568181818181818	0,00636964364316453	0,00636964364316453		POLD3, POLE, POLK	HYPO_DELTAQ_GENE_Body	3	1638	Reactome	271	TCGA_BRCA
1603	573	R-HSA-5358606	Mismatch repair (MMR) directed by MSH2:MSH3 (MutSbeta)	2,08914584110407	1	0,00568181818181818	0,00640624238830568	0,00640624238830568		MSH3, POLD3	HYPO_DELTAQ_GENE_Body	3	1638	Reactome	272	TCGA_BRCA
1604	574	R-HSA-8948751	Regulation of PTEN stability and activity	0,860236522807556	1	0,0062111801242236	0,00658293895121996	0,00658293895121996		OTUD3, PSMB1, TRIM27, WWP2	HYPO_DELTAQ_GENE_Body	3	1638	Reactome	273	TCGA_BRCA
1605	575	R-HSA-9665686	Signaling by ERBB2 TMD/JMD mutants	2,08914584110407	3	0,00645161290322581	0,00671932293291243	0,00671932293291243		CDC37, HBEGF, HSP90AA1	HYPO_DELTAQ_GENE_Body	3	1638	Reactome	274	TCGA_BRCA
1606	576	R-HSA-5696398	Nucleotide Excision Repair	1,06356515547116	10	0,00643093465674111	0,00673775821624605	0,00673775821624605	AQR	COPS8, LIG3, PARP1, POLD3, POLE, POLK, UVSSA	HYPO_DELTAQ_GENE_Body	3	1638	Reactome	275	TCGA_BRCA
1607	577	R-HSA-168927	TICAM1, RIP1-mediated IKK complex recruitment	1,53937061976089	10	0,00643093465674111	0,00690101983913108	0,00690101983913108	IKBKB, UBE2D3		HYPO_DELTAQ_GENE_Body	3	1638	Reactome	276	TCGA_BRCA
1608	578	R-HSA-69306	DNA Replication	0,685500979112271	10	0,00638984158092438	0,00733722059915415	0,0141418381113942	CDC16, CUL1	ORC1, POLD3, POLE, PSMB1	HYPO_DELTAQ_GENE_Body	3	1638	Reactome	277	TCGA_BRCA
1609	579	R-HSA-9013418	RHOBTB2 GTPase cycle	2,54330798047451	1	0,00568181818181818	0,00750243716720848	0,00750243716720848	RBMX	CDC37, HSP90AA1, MSI2	HYPO_DELTAQ_GENE_Body	3	1638	Reactome	278	TCGA_BRCA
1610	580	R-HSA-9696273	RND1 GTPase cycle	1,74095486758672	7	0,00636942675159236	0,00776999927203368	0,0323375522367975	CAV1, RBMX	ARHGAP5, FAM83B, KIDINS220	HYPO_DELTAQ_GENE_Body	3	1638	Reactome	279	TCGA_BRCA
1611	581	R-HSA-69206	G1/S Transition	0,56246234183571	10	0,00638984158092438	0,00791597824250186	0,0152505655964723	CDK1, CUL1	ORC1, POLE, PSMB1	HYPO_DELTAQ_GENE_Body	3	1638	Reactome	280	TCGA_BRCA
1612	582	R-HSA-5358508	Mismatch Repair	1,94986945169713	1	0,00568181818181818	0,00799494405328916	0,00799494405328916		MSH3, POLD3	HYPO_DELTAQ_GENE_Body	3	1638	Reactome	281	TCGA_BRCA
1613	583	R-HSA-5625970	RHO GTPases activate KTN1	5,3178257773558	10	0,0127796831618488	0,0083097327944622	0,0105827410668636	KTN1, RHOG	KLC1, RAC1	HYPO_DELTAQ_GENE_Body	3	1638	Reactome	282	TCGA_BRCA
1614	584	R-HSA-6811558	PI5P, PP2A and IER3 Regulate PI3K/AKT Signaling	1,51758707325484	10	0,00638984158092438	0,00832498344349792	0,00832498344349792	MAPK3, PIK3AP1, PIK3CD, RHOG	FGF10, FGFR2, FGFR3, GAB2, HBEGF, PPP2R5C, RAC1	HYPO_DELTAQ_GENE_Body	3	1638	Reactome	283	TCGA_BRCA
1615	585	R-HSA-373760	L1CAM interactions	1,50763101935345	6	0,00638984158092438	0,00844464572345629	0,0117638896334073	MAPK3, SCN8A	ANK3, DNM3, EZR, RAC1, SPTB, SPTBN1, SPTBN4, VAV2	HYPO_DELTAQ_GENE_Body	3	1638	Reactome	284	TCGA_BRCA
1616	586	R-HSA-1227986	Signaling by ERBB2	1,49224702936005	10	0,0211675579322638	0,0088079947824538	0,0088079947824538	PTPN12, USP8	CDC37, HBEGF, HSP90AA1	HYPO_DELTAQ_GENE_Body	3	1638	Reactome	285	TCGA_BRCA
1617	587	R-HSA-5689901	Metalloprotease DUBs	2,19360313315927	10	0,00638984158092438	0,00887107014925625	0,0102585120264674		BARD1, BRE, STAM	HYPO_DELTAQ_GENE_Body	3	1638	Reactome	286	TCGA_BRCA
1618	588	R-HSA-9658195	Leishmania infection	1,35539705788703	10	0,00638984158092438	0,00915963152374298	0,0129706417977833	MAPK3, WASF1, WIPF1	ADCY1, ADCY3, ADCY5, ADCY9, BAIAP2, C3, DOCK1, GNAS, GSDMD, IL10, ITPR2, ITPR3, PRKACA, PTK2, RAC1, VAV2	HYPO_DELTAQ_GENE_Body	3	1638	Reactome	287	TCGA_BRCA
1619	589	R-HSA-112314	Neurotransmitter receptors and postsynaptic signal transmission	1,75807901382528	9	0,00641025641025641	0,00934353694114643	0,00934353694114643	AKAP5, CHRNA1, CHRNA3, CHRNA9, CHRND, MAPK3, PRKAB2, RASGRF2	ADCY1, ADCY3, ADCY5, ADCY9, CACNG4, DLG2, GRIK3, KCNJ3, KCNJ9, MAPT, PRKACA, PRKAG2, PRKCG, RAC1	HYPO_DELTAQ_GENE_Body	3	1638	Reactome	288	TCGA_BRCA
1620	590	R-HSA-8875555	MET activates RAP1 and RAC1	2,6589128886779	10	0,00638984158092438	0,00940079461381941	0,0109975304886384		RAC1, RAPGEF1	HYPO_DELTAQ_GENE_Body	3	1638	Reactome	289	TCGA_BRCA
1621	591	R-HSA-373755	Semaphorin interactions	1,85701852542584	9	0,00641025641025641	0,00945280768292483	0,00945280768292483	SEMA7A	CDK5R1, HSP90AA1, LIMK2, MYH10, PLXNC1, PLXND1, RAC1	HYPO_DELTAQ_GENE_Body	3	1638	Reactome	290	TCGA_BRCA
1622	592	R-HSA-373752	Netrin-1 signaling	2,33984334203655	10	0,00643093465674111	0,00955718071223595	0,00955718071223595		ABLIM1, DOCK1, EZR, NTN1, PTK2, RAC1, TRIO, UNC5C	HYPO_DELTAQ_GENE_Body	3	1638	Reactome	291	TCGA_BRCA
1623	593	R-HSA-159236	Transport of Mature mRNA derived from an Intron-Containing Transcript	1,01555700609225	2	0,00610888294711824	0,00959584389465632	0,00999706616219806	FYTTD1, RANBP2, TPR, U2AF1L4	POLDIP3	HYPO_DELTAQ_GENE_Body	3	1638	Reactome	292	TCGA_BRCA
1624	594	R-HSA-9013404	RAC2 GTPase cycle	2,04056105410165	6	0,00649378030782205	0,00975356886350884	0,0333724498040231	CAV1, SYDE1	ABR, BAIAP2L1, CDC42EP4, DOCK1, MPP7, PLD2, PREX1, SWAP70, TRIO, VAV2	HYPO_DELTAQ_GENE_Body	3	1638	Reactome	293	TCGA_BRCA
1625	595	R-HSA-5621481	C-type lectin receptors (CLRs)	0,731201044386423	1	0,0065359477124183	0,0100976463404044	0,0100976463404044	CUL1, IKBKB	CREBBP, ITPR2, ITPR3, PRKACA, PSMB1	HYPO_DELTAQ_GENE_Body	3	1638	Reactome	294	TCGA_BRCA
1626	596	R-HSA-9664565	Signaling by ERBB2 KD Mutants	1,82800261096606	3	0,00645161290322581	0,0101937102587501	0,0101937102587501		CDC37, HBEGF, HSP90AA1	HYPO_DELTAQ_GENE_Body	3	1638	Reactome	295	TCGA_BRCA
1627	597	R-HSA-166208	mTORC1-mediated signalling	1,2186684073107	3	0,00645161290322581	0,0101937102587501	0,0111415343136841		RHEB, RPTOR	HYPO_DELTAQ_GENE_Body	3	1638	Reactome	296	TCGA_BRCA
1628	598	R-HSA-9013106	RHOC GTPase cycle	2,26569337697202	2	0,00602562246670527	0,0106026989649387	0,0280581935614395	CAV1, FMNL2, PKN3	ABR, ARHGAP5, ARHGEF10L, MCF2L, PKN1, PREX1, STK10, VAV2	HYPO_DELTAQ_GENE_Body	3	1638	Reactome	297	TCGA_BRCA
1629	599	R-HSA-8876384	Listeria monocytogenes entry into host cells	2,19360313315927	10	0,00638984158092438	0,0110103685326523	0,0118294100194155		HGS, SH3GL1, STAM	HYPO_DELTAQ_GENE_Body	3	1638	Reactome	298	TCGA_BRCA
1630	600	R-HSA-5632684	Hedgehog 'on' state	1,39276389406938	10	0,00649378030782205	0,0111628998106968	0,0178124463005717		ARRB2, BOC, CDC73, GLI3, IQCE, PSMB1, SMURF1, SUFU	HYPO_DELTAQ_GENE_Body	3	1638	Reactome	299	TCGA_BRCA
1631	601	R-HSA-9012852	Signaling by NOTCH3	2,68604465284808	10	0,012580606875816	0,0112679618022664	0,0126597177474733	MAML2, SNW1	CREBBP, MAML3, NOTCH1, PBX1, PLXND1, PSEN1, WWP2	HYPO_DELTAQ_GENE_Body	3	1638	Reactome	300	TCGA_BRCA
1632	602	R-HSA-199418	Negative regulation of the PI3K/AKT network	1,55299336860833	10	0,00638984158092438	0,011387551703086	0,011387551703086	MAPK3, PIK3AP1, PIK3CD, RHOG	FGF10, FGFR2, FGFR3, GAB2, HBEGF, PHLPP1, PPP2R5C, RAC1	HYPO_DELTAQ_GENE_Body	3	1638	Reactome	301	TCGA_BRCA
1633	603	R-HSA-1227990	Signaling by ERBB2 in Cancer	2,33984334203655	10	0,00638984158092438	0,0114076919079573	0,0184898351915614	PTPN12	CDC37, HBEGF, HSP90AA1	HYPO_DELTAQ_GENE_Body	3	1638	Reactome	302	TCGA_BRCA
1634	604	R-HSA-5683057	MAPK family signaling cascades	1,222441374516	10	0,0127796831618488	0,0114765244894885	0,0114765244894885	ANGPT1, BRAP, CDK1, MAPK3, RASGRF2	ABHD17C, AGO2, ARRB2, DLG2, DUSP7, FGF10, FGFR2, FGFR3, FOXO3, GFRA1, HBEGF, KSR2, PPP2R5C, PRKACA, PSMB1, PTK2, RAC1, RGL3, SPTB, SPTBN1, SPTBN4, SYNGAP1	HYPO_DELTAQ_GENE_Body	3	1638	Reactome	303	TCGA_BRCA
1635	605	R-HSA-1368108	BMAL1:CLOCK,NPAS2 activates circadian gene expression	2,16652161299681	7	0,00636942675159236	0,0121922435778369	0,0121922435778369		CREBBP, HELZ2, NCOA2, RXRA	HYPO_DELTAQ_GENE_Body	3	1638	Reactome	304	TCGA_BRCA
1636	606	R-HSA-212165	Epigenetic regulation of gene expression	1,19032728155929	9	0,00645161290322581	0,0122601542830957	0,0122601542830957		DEK, HDAC2, JARID2, MYBBP1A, POLR1D, TAF1B, UHRF1	HYPO_DELTAQ_GENE_Body	3	1638	Reactome	305	TCGA_BRCA
1637	607	R-HSA-156902	Peptide chain elongation	1,13742384682332	3	0,00641025641025641	0,0122757697606128	0,0381107643797597	RPL3L	EEF2, RPL17, RPL23A, RPS10, RPS24, RPS7	HYPO_DELTAQ_GENE_Body	3	1638	Reactome	306	TCGA_BRCA
1638	608	R-HSA-1169091	Activation of NF-kappaB in B cells	0,664728222169475	10	0,00638984158092438	0,0125314478316197	0,0212309735223199	CUL1, IKBKB	PSMB1	HYPO_DELTAQ_GENE_Body	3	1638	Reactome	307	TCGA_BRCA
1639	609	R-HSA-2219530	Constitutive Signaling by Aberrant PI3K in Cancer	1,68738702550713	6	0,00638984158092438	0,0125325713449638	0,0133431400263364	PIK3AP1, PIK3CD, RHOG	FGF10, FGFR2, FGFR3, GAB2, HBEGF, RAC1	HYPO_DELTAQ_GENE_Body	3	1638	Reactome	308	TCGA_BRCA
1640	610	R-HSA-937041	IKK complex recruitment mediated by RIP1	1,27165399023726	10	0,00643093465674111	0,0125537283737377	0,0125537283737377	IKBKB, UBE2D3		HYPO_DELTAQ_GENE_Body	3	1638	Reactome	309	TCGA_BRCA
1641	611	R-HSA-162658	Golgi Cisternae Pericentriolar Stack Reorganization	3,1337187616561	8	0,00643093465674111	0,0127555270874507	0,0133678016913357	BLZF1, CDK1, MAPK3		HYPO_DELTAQ_GENE_Body	3	1638	Reactome	310	TCGA_BRCA
1642	612	R-HSA-5621575	CD209 (DC-SIGN) signaling	1,39276389406938	1	0,0065359477124183	0,0128286718571498	0,0128286718571498		CREBBP, PRKACA	HYPO_DELTAQ_GENE_Body	3	1638	Reactome	311	TCGA_BRCA
1643	613	R-HSA-74751	Insulin receptor signalling cascade	1,62489120974761	10	0,00638984158092438	0,0130325788286168	0,0130325788286168	MAPK3	FGF10, FGFR2, FGFR3, GAB2, TLR9	HYPO_DELTAQ_GENE_Body	3	1638	Reactome	312	TCGA_BRCA
1644	614	R-HSA-1566948	Elastic fibre formation	2,19360313315927	1	0,00641025641025641	0,0132325379507312	0,0132325379507312	BMP10	ITGB8, LTBP3, LTBP4, TGFB1, TGFB2	HYPO_DELTAQ_GENE_Body	3	1638	Reactome	313	TCGA_BRCA
1645	615	R-HSA-8856825	Cargo recognition for clathrin-mediated endocytosis	1,70376942381302	10	0,0122699386503067	0,0134137523278843	0,0399122644699221	FCHO2, SGIP1, SLC2A8	ARRB2, COPS8, FCHO1, HBEGF, HGS, IGF2R, SH3GL1, STAM, SYT8	HYPO_DELTAQ_GENE_Body	3	1638	Reactome	314	TCGA_BRCA
1646	616	R-HSA-9679191	Potential therapeutics for SARS	1,05208783364953	7	0,00636942675159236	0,0137963642443993	0,0154020145199547	ATP1A4, NR3C1, RCOR1	BRD4, HDAC2, HSP90AA1, KDM1A, PHF21A, SIGMAR1, TLR9	HYPO_DELTAQ_GENE_Body	3	1638	Reactome	315	TCGA_BRCA
1647	617	R-HSA-8866654	E3 ubiquitin ligases ubiquitinate target proteins	1,29991296779809	1	0,00613496932515337	0,0137963642443993	0,0137963642443993	LEO1, UBE2D3	CDC73, RNF144A	HYPO_DELTAQ_GENE_Body	3	1638	Reactome	316	TCGA_BRCA
1648	618	R-HSA-9663891	Selective autophagy	1,67816633137868	8	0,00629030343790798	0,0142606402039241	0,0479345450800506	PRKAB2	ATG5, DYNC1H1, HSP90AA1, PCNT, PRKAG2, TOMM20	HYPO_DELTAQ_GENE_Body	3	1638	Reactome	317	TCGA_BRCA
1649	619	R-HSA-4641265	Repression of WNT target genes	4,49969873468568	6	0,00638984158092438	0,0143371318284964	0,0162163289011745		AXIN2, CTBP1, TLE1, TLE2	HYPO_DELTAQ_GENE_Body	3	1638	Reactome	318	TCGA_BRCA
1650	620	R-HSA-354192	Integrin signaling	1,0832608064984	10	0,00638984158092438	0,0146857350941459	0,0160496232152785		BCAR1, PTK2	HYPO_DELTAQ_GENE_Body	3	1638	Reactome	319	TCGA_BRCA
1651	621	R-HSA-2514853	Condensation of Prometaphase Chromosomes	2,6589128886779	1	0,00568181818181818	0,014709142477273	0,014709142477273	CDK1, NCAPD2		HYPO_DELTAQ_GENE_Body	3	1638	Reactome	320	TCGA_BRCA
1652	622	R-HSA-9018519	Estrogen-dependent gene expression	1,10073275499031	7	0,00636942675159236	0,0147533380382709	0,0147533380382709		AGO2, CREBBP, GREB1, HSP90AA1, KDM1A, NCOA2, STAG1	HYPO_DELTAQ_GENE_Body	3	1638	Reactome	321	TCGA_BRCA
1653	623	R-HSA-453279	Mitotic G1 phase and G1/S transition	0,592865711664667	10	0,00643093465674111	0,0149003008811345	0,0285917705907731	CDK1, CUL1	E2F3, ORC1, POLE, PSMB1	HYPO_DELTAQ_GENE_Body	3	1638	Reactome	322	TCGA_BRCA
1654	624	R-HSA-5339562	Uptake and actions of bacterial toxins	2,01710632934186	10	0,00940294318136252	0,0152013848421569	0,0430002485641446	MAP2K6	EEF2, HBEGF, HSP90AA1	HYPO_DELTAQ_GENE_Body	3	1638	Reactome	323	TCGA_BRCA
1655	625	R-HSA-68949	Orc1 removal from chromatin	0,62674375233122	10	0,00638984158092438	0,0158539066869099	0,0268370201397901	CUL1	ORC1, PSMB1	HYPO_DELTAQ_GENE_Body	3	1638	Reactome	324	TCGA_BRCA
1656	626	R-HSA-202131	Metabolism of nitric oxide: NOS3 activation and regulation	3,89973890339426	1	0,00568181818181818	0,0159118815178103	0,0159118815178103	CAV1, NOSIP	DDAH1, HSP90AA1	HYPO_DELTAQ_GENE_Body	3	1638	Reactome	325	TCGA_BRCA
1657	627	R-HSA-5357786	TNFR1-induced proapoptotic signaling	1,75488250652741	10	0,0191695247427731	0,016265389509734	0,016265389509734		TNFRSF1A, TRAF2, USP2	HYPO_DELTAQ_GENE_Body	3	1638	Reactome	326	TCGA_BRCA
1658	628	R-HSA-193704	p75 NTR receptor-mediated signalling	2,43733681462141	7	0,00645161290322581	0,0167354858541905	0,037409878731175	GNA13, IKBKB, RASGRF2	ABR, ARHGEF10L, ARHGEF16, ARHGEF18, HDAC2, MAG, MCF2L, PREX1, PSEN1, RAC1, TIAM2, TRIO, VAV2	HYPO_DELTAQ_GENE_Body	3	1638	Reactome	327	TCGA_BRCA
1659	629	R-HSA-418346	Platelet homeostasis	1,87051429959318	10	0,00638984158092438	0,0170222720562641	0,022779178476936	GUCY1A3, GUCY1B3	ATP2A2, GNAS, ITPR2, ITPR3, KCNMA1, LRP8, PPP2R5C, SLC8A1, STIM1	HYPO_DELTAQ_GENE_Body	3	1638	Reactome	328	TCGA_BRCA
1660	630	R-HSA-9609690	HCMV Early Events	0,830910277711844	1	0,0065359477124183	0,0170884290696236	0,0170884290696236	RANBP2, TPR	CBX1, DYNC1H1, PML	HYPO_DELTAQ_GENE_Body	3	1638	Reactome	329	TCGA_BRCA
1661	631	R-HSA-5610785	GLI3 is processed to GLI3R by the proteasome	1,23932380404478	8	0,00638984158092438	0,0172228980386826	0,0185923372135514	CUL1	GLI3, PRKACA, PSMB1, SUFU	HYPO_DELTAQ_GENE_Body	3	1638	Reactome	330	TCGA_BRCA
1662	632	R-HSA-9619665	EGR2 and SOX10-mediated initiation of Schwann cell myelination	4,87467362924282	10	0,0127796831618488	0,0173577856484086	0,0345182518352601	LAMA2	DAG1, HDAC2, MAG, PRX, SMARCA4, SOX10, TEAD1, WWTR1	HYPO_DELTAQ_GENE_Body	3	1638	Reactome	331	TCGA_BRCA
1663	633	R-HSA-3000178	ECM proteoglycans	1,82800261096606	10	0,00638984158092438	0,0175022552114163	0,0247934438835706	LAMA2	AGRN, DAG1, ITGAX, LAMA5, TGFB1, TGFB2	HYPO_DELTAQ_GENE_Body	3	1638	Reactome	332	TCGA_BRCA
1664	634	R-HSA-156842	Eukaryotic Translation Elongation	1,23149649580871	5	0,00641025641025641	0,0175610079248281	0,0491599011782819	RPL3L	EEF1A2, EEF2, RPL17, RPL23A, RPS10, RPS24, RPS7	HYPO_DELTAQ_GENE_Body	3	1638	Reactome	333	TCGA_BRCA
1665	635	R-HSA-983231	Factors involved in megakaryocyte development and platelet production	1,85528623202525	9	0,00641025641025641	0,0176714105957375	0,0195410934790476	RCOR1	CAPZB, DOCK1, HDAC2, IRF2, ITPK1, KDM1A, KIF13B, KIF25, KLC1, NFE2, PHF21A, PRKACA, RAC1, RAD51B, SH2B2, ZFPM1	HYPO_DELTAQ_GENE_Body	3	1638	Reactome	334	TCGA_BRCA
1666	636	R-HSA-9610379	HCMV Late Events	1,09680156657963	1	0,00568181818181818	0,0177160450894702	0,0177160450894702	RANBP2, TPR	CHMP4C, HNRNPK, MVB12B, VPS28	HYPO_DELTAQ_GENE_Body	3	1638	Reactome	335	TCGA_BRCA
1667	637	R-HSA-186763	Downstream signal transduction	1,51282974700639	10	0,00638984158092438	0,0183078411112351	0,0200067824585147		BCAR1, RAPGEF1, STAT3	HYPO_DELTAQ_GENE_Body	3	1638	Reactome	336	TCGA_BRCA
1668	638	R-HSA-182971	EGFR downregulation	2,35871304640782	10	0,012346149449377	0,0186638488134715	0,0459614232535558	PTPN12	HBEGF, HGS, SH3GL1, STAM	HYPO_DELTAQ_GENE_Body	3	1638	Reactome	337	TCGA_BRCA
1669	639	R-HSA-399721	Glutamate binding, activation of AMPA receptors and synaptic plasticity	1,41522782784469	9	0,00641025641025641	0,0186638488134715	0,0186638488134715	AKAP5	CACNG4, PRKCG	HYPO_DELTAQ_GENE_Body	3	1638	Reactome	338	TCGA_BRCA
1670	640	R-HSA-399719	Trafficking of AMPA receptors	1,41522782784469	9	0,00641025641025641	0,0186638488134715	0,0186638488134715	AKAP5	CACNG4, PRKCG	HYPO_DELTAQ_GENE_Body	3	1638	Reactome	339	TCGA_BRCA
1671	641	R-HSA-975956	Nonsense Mediated Decay (NMD) independent of the Exon Junction Complex (EJC)	1,06633485639687	2	0,0060460372960373	0,0188164850621514	0,0292079380867237	RPL3L	RPL17, RPL23A, RPS10, RPS24, RPS7, UPF1	HYPO_DELTAQ_GENE_Body	3	1638	Reactome	340	TCGA_BRCA
1672	642	R-HSA-5610787	Hedgehog 'off' state	1,77260859245193	3	0,00645161290322581	0,018907495850935	0,018907495850935	CUL1	ADCY1, ADCY3, ADCY5, ADCY9, GLI3, GNAS, IFT122, IFT140, PRKACA, PSMB1, SUFU	HYPO_DELTAQ_GENE_Body	3	1638	Reactome	341	TCGA_BRCA
1673	643	R-HSA-72202	Transport of Mature Transcript to Cytoplasm	1,0832608064984	2	0,00610888294711824	0,0190357422235787	0,0198248931320067	FIP1L1, FYTTD1, RANBP2, TPR, U2AF1L4	POLDIP3	HYPO_DELTAQ_GENE_Body	3	1638	Reactome	342	TCGA_BRCA
1674	644	R-HSA-9637690	Response of Mtb to phagocytosis	3,04667101827676	10	0,0065359477124183	0,0190981083650317	0,0220693237329783	MAPK3	ATP6V1H, ENO1, HGS, TRIM27	HYPO_DELTAQ_GENE_Body	3	1638	Reactome	343	TCGA_BRCA
1675	645	R-HSA-400685	Sema4D in semaphorin signaling	1,82800261096606	9	0,00641025641025641	0,0194464304641557	0,0194464304641557		LIMK2, MYH10, RAC1	HYPO_DELTAQ_GENE_Body	3	1638	Reactome	344	TCGA_BRCA
1676	646	R-HSA-3371568	Attenuation phase	2,24984936734284	9	0,0122699386503067	0,0198805767303594	0,0307260387905445		CREBBP, CRYBA4, DNAJB6, HSP90AA1	HYPO_DELTAQ_GENE_Body	3	1638	Reactome	345	TCGA_BRCA
1677	647	R-HSA-8939243	RUNX1 interacts with co-factors whose precise effect on RUNX1 targets is not known	1,58097523110578	1	0,00568181818181818	0,020476153361387	0,020476153361387	CBX2	PBRM1, RYBP, SMARCA4	HYPO_DELTAQ_GENE_Body	3	1638	Reactome	346	TCGA_BRCA
1678	648	R-HSA-112316	Neuronal System	1,79459264157503	10	0,00638984158092438	0,0209826442575898	0,024070994065257	AKAP5, CHRNA1, CHRNA3, CHRNA9, CHRND, KCNJ8, KCNK1, KCNK16, MAPK3, PRKAB2, RASGRF2	ABAT, ABCC9, ADCY1, ADCY3, ADCY5, ADCY9, CACNA1A, CACNA2D2, CACNB1, CACNG4, CPLX1, DLG2, DLGAP1, GLS, GRIK3, HCN2, KCNC2, KCND3, KCNH1, KCNJ3, KCNJ9, KCNMA1, KCNN1, KCNQ5, MAPT, NRXN3, PANX1, PPFIA3, PRKACA, PRKAG2, PRKCG, PTPRF, RAC1, SIPA1L1, SLC6A3, STXBP1	HYPO_DELTAQ_GENE_Body	3	1638	Reactome	347	TCGA_BRCA
1679	649	R-HSA-1181150	Signaling by NODAL	1,39276389406938	10	0,00638984158092438	0,0217972568039694	0,0217972568039694	MAPK3	FOXO3	HYPO_DELTAQ_GENE_Body	3	1638	Reactome	348	TCGA_BRCA
1680	650	R-HSA-6782210	Gap-filling DNA repair synthesis and ligation in TC-NER	1,37100195822454	1	0,00568181818181818	0,02205232446818	0,02205232446818	AQR	LIG3, POLD3, POLE, POLK, UVSSA	HYPO_DELTAQ_GENE_Body	3	1638	Reactome	349	TCGA_BRCA
1681	651	R-HSA-69242	S Phase	0,726659422992718	10	0,00638984158092438	0,022410369252177	0,0428788210984582	CDC16, CUL1	ORC1, PDS5A, POLD3, POLE, PSMB1, STAG1	HYPO_DELTAQ_GENE_Body	3	1638	Reactome	350	TCGA_BRCA
1682	652	R-HSA-204998	Cell death signalling via NRAGE, NRIF and NADE	2,53483028720627	1	0,0065359477124183	0,0224770718162129	0,0224770718162129	GNA13, RASGRF2	ABR, ARHGEF10L, ARHGEF16, ARHGEF18, MCF2L, PREX1, PSEN1, RAC1, TIAM2, TRIO, VAV2	HYPO_DELTAQ_GENE_Body	3	1638	Reactome	351	TCGA_BRCA
1683	653	R-HSA-9679506	SARS-CoV Infections	0,871630384036796	2	0,00610888294711824	0,0225393675269927	0,0311123941107753	ATP1A4, CAV1, IKBKB, NR3C1, PARP16, RANBP2, RCOR1, ST3GAL2, TPR	AGRN, BRD4, CHMP4C, CREBBP, GPC6, HDAC2, HSP90AA1, IRF3, KDM1A, LARP1, MGAT5, PHF21A, RPS10, RPS24, RPS7, SIGMAR1, ST6GALNAC3, TLR9	HYPO_DELTAQ_GENE_Body	3	1638	Reactome	352	TCGA_BRCA
1684	654	R-HSA-438064	Post NMDA receptor activation events	2,12284174176703	10	0,00638984158092438	0,0226693238114129	0,0226693238114129	MAPK3, PRKAB2, RASGRF2	ADCY1, DLG2, MAPT, PRKACA, PRKAG2, RAC1	HYPO_DELTAQ_GENE_Body	3	1638	Reactome	353	TCGA_BRCA
1685	655	R-HSA-9793380	Formation of paraxial mesoderm	3,98836933301685	10	0,00641051982740908	0,022901139815375	0,039469472684797	MAML2, SNW1	CREBBP, MAML3, NOTCH1, TBX6	HYPO_DELTAQ_GENE_Body	3	1638	Reactome	354	TCGA_BRCA
1686	656	R-HSA-5651801	PCNA-Dependent Long Patch Base Excision Repair	1,39276389406938	1	0,00568181818181818	0,0231456312895415	0,0231456312895415		POLD3, POLE	HYPO_DELTAQ_GENE_Body	3	1638	Reactome	355	TCGA_BRCA
1687	657	R-HSA-975957	Nonsense Mediated Decay (NMD) enhanced by the Exon Junction Complex (EJC)	1,00855316467093	2	0,00921033584250145	0,023235116113591	0,0240431842894645	RPL3L	RPL17, RPL23A, RPS10, RPS24, RPS7, SMG5, UPF1	HYPO_DELTAQ_GENE_Body	3	1638	Reactome	356	TCGA_BRCA
1688	658	R-HSA-927802	Nonsense-Mediated Decay (NMD)	1,00855316467093	2	0,00921033584250145	0,023235116113591	0,0240431842894645	RPL3L	RPL17, RPL23A, RPS10, RPS24, RPS7, SMG5, UPF1	HYPO_DELTAQ_GENE_Body	3	1638	Reactome	357	TCGA_BRCA
[truncated: 1,680 more rows]
